# Supplementary material for: 1,8-Bis(4-amino­benzo­yl)-2,7-dimeth­oxy­naphthalene
Source: Acta Crystallogr Sect E Struct Rep Online. 2010 Oct 23;66(Pt 11):o2904–5. doi: 10.1107/S1600536810041346 (PMC3009325; doi:10.1107/S1600536810041346)
Supplement: Supplementary file 1 [file e-66-o2904-sup1.cif]

##############################################################################
###                                                                        ###
###        Electronic paper (Acta Crystallographica Section E)             ###
###                                                                        ###
##############################################################################
#                                                                            #
# This CIF contains the data in a paper accepted for publication in Acta     #
# Crystallographica Section E. It conforms to the requirements of Notes      #
# for Authors for Section E, and has been peer reviewed under the auspices   #
# of the IUCr Commission on Journals.                                        #
#                                                                            #
# Full details of the Crystallographic Information File format               #
# are given in the paper "The Crystallographic Information File (CIF):       #
# a New Standard Archive File for Crystallography" by S. R. Hall, F. H.      #
# Allen and I. D. Brown [Acta Cryst. (1991), A47, 655-685].                  #
#                                                                            #
# The current version of the core CIF dictionary is obtainable from          #
# ftp://ftp.iucr.org/pub/cif_core.dic. The current version number is 2.4.    #
#                                                                            #
# Software is freely available for graphical display of the structure(s) in  #
# this CIF.  For information consult the CIF home page http://www.iucr.org/  #
# cif/home.html                                                              #
#                                                                            #
# This file may be used for bona fide research purposes within the           #
# scientific community so long as proper attribution is given to the journal # 
# article from which it was obtained.                                        #
#                                                                            #
##############################################################################
                                             
data_I
_audit_creation_method     SHELXL-97
_chemical_name_systematic
;
[8-(4-aminobenzoyl)-2,7-dimethoxynaphthalen-1-yl](4-aminophenyl)methanone
;
_chemical_name_common
;
1,8-Bis(4-aminobenzoyl)-2,7-dimethoxynaphthalene
;
_chemical_formula_moiety     'C26 H22 N2 O4 '
_chemical_formula_sum     'C26 H22 N2 O4'
_chemical_formula_iupac     'C26 H22 N2 O4 '
_chemical_formula_weight     426.46
_chemical_melting_point_gt     580.5
_chemical_melting_point_lt     583.0
_symmetry_cell_setting     monoclinic
_symmetry_space_group_name_H-M     'C 1 2/c 1'
_symmetry_space_group_name_Hall     '-C 2yc'
loop_
    _symmetry_equiv_pos_as_xyz
    'x, y, z'
    '-x, y, -z+1/2'
    'x+1/2, y+1/2, z'
    '-x+1/2, y+1/2, -z+1/2'
    '-x, -y, -z'
    'x, -y, z-1/2'
    '-x+1/2, -y+1/2, -z'
    'x+1/2, -y+1/2, z-1/2'
_cell_length_a     14.2996(3)
_cell_length_b     10.2811(2)
_cell_length_c     15.4306(3)
_cell_angle_alpha     90.00
_cell_angle_beta     114.5230(10)
_cell_angle_gamma     90.00
_cell_volume     2063.90(7)
_cell_formula_units_Z     4
_cell_measurement_reflns_used     11162
_cell_measurement_theta_min     3.1
_cell_measurement_theta_max     68.2
_cell_measurement_temperature     193(2)
_exptl_crystal_description     'platelet'
_exptl_crystal_colour     'brown'
_exptl_crystal_size_max     0.40
_exptl_crystal_size_mid     0.30
_exptl_crystal_size_min     0.10
_exptl_crystal_density_diffrn     1.372
_exptl_crystal_density_meas     ?
_exptl_crystal_density_method     'not measured'
_exptl_crystal_F_000     896
_exptl_absorpt_coefficient_mu     0.759
_exptl_absorpt_correction_type     numerical
_exptl_absorpt_process_details
;
(<i>NUMABS</i>; Higashi, 1999)
;
_exptl_absorpt_correction_T_min     0.7512
_exptl_absorpt_correction_T_max     0.9280
_diffrn_ambient_temperature     193(2)
_diffrn_radiation_type     CuK\a
_diffrn_radiation_wavelength     1.54187
_diffrn_radiation_source     'rotating anode'
_diffrn_radiation_monochromator     graphite
_diffrn_measurement_device_type     'Rigaki R-AXIS RAPID'
_diffrn_measurement_method     \w
_diffrn_detector_area_resol_mean     10.00
_diffrn_reflns_number     17453
_diffrn_reflns_av_R_equivalents     0.0557
_diffrn_reflns_av_sigmaI/netI     0.0237
_diffrn_reflns_theta_min     5.48
_diffrn_reflns_theta_max     68.20
_diffrn_reflns_theta_full     68.20
_diffrn_measured_fraction_theta_max     1.000
_diffrn_measured_fraction_theta_full     1.000
_diffrn_reflns_limit_h_min     -17
_diffrn_reflns_limit_h_max     17
_diffrn_reflns_limit_k_min     -12
_diffrn_reflns_limit_k_max     12
_diffrn_reflns_limit_l_min     -18
_diffrn_reflns_limit_l_max     18
_refine_special_details
;
Refinement of <i>F</i>^2^ against ALL reflections. The weighted <i>R</i>-factor
<i>wR</i> and goodness of fit <i>S</i> are based on <i>F</i>^2^, conventional
<i>R</i>-factors <i>R</i> are based on <i>F</i>, with <i>F</i> set to zero for
negative <i>F</i>^2^. The threshold expression of <i>F</i>^2^ >
\s(<i>F</i>^2^) is used only for calculating <i>R</i>-factors(gt) <i>etc</i>.
and is not relevant to the choice of reflections for refinement.
<i>R</i>-factors based on <i>F</i>^2^ are statistically about twice as large
as those based on <i>F</i>, and <i>R</i>- factors based on ALL data will be
even larger.
;
_reflns_number_total     1892
_reflns_number_gt     1690
_reflns_threshold_expression     >2sigma(I)
_refine_ls_structure_factor_coef     Fsqd
_refine_ls_matrix_type     full
_refine_ls_R_factor_all     0.0462
_refine_ls_R_factor_gt     0.0430
_refine_ls_wR_factor_gt     0.1107
_refine_ls_wR_factor_ref     0.1139
_refine_ls_goodness_of_fit_ref     1.116
_refine_ls_restrained_S_all     1.116
_refine_ls_number_reflns     1892
_refine_ls_number_parameters     178
_refine_ls_number_restraints     0
_refine_ls_hydrogen_treatment     mixed
_refine_ls_weighting_scheme     calc
_refine_ls_weighting_details
         'calc w=1/[\s^2^(Fo^2^)+(0.0679P)^2^+0.6125P] where P=(Fo^2^+2Fc^2^)/3'
_atom_sites_solution_hydrogens     geom
_atom_sites_solution_primary     direct
_atom_sites_solution_secondary     difmap
_refine_ls_shift/su_max     0.001
_refine_ls_shift/su_mean     0.000
_refine_diff_density_max     0.235
_refine_diff_density_min     -0.372
loop_
    _atom_type_symbol
    _atom_type_description
    _atom_type_scat_dispersion_real
    _atom_type_scat_dispersion_imag
    _atom_type_scat_source
    'C' 'C' 0.0181 0.0091
                         'International Tables Vol C Tables 4.2.6.8 and 6.1.1.4'
    'H' 'H' 0.0000 0.0000
                         'International Tables Vol C Tables 4.2.6.8 and 6.1.1.4'
    'O' 'O' 0.0492 0.0322
                         'International Tables Vol C Tables 4.2.6.8 and 6.1.1.4'
    'N' 'N' 0.0311 0.0180
                         'International Tables Vol C Tables 4.2.6.8 and 6.1.1.4'
_computing_data_collection     'PROCESS-AUTO (Rigaku, 1998)'
_computing_cell_refinement     'PROCESS-AUTO (Rigaku, 1998)'
_computing_data_reduction     'CrystalStructure (Rigaku/MSC, 2004)'
_computing_structure_solution     'SIR2004 (Burla <i>et al.</i>, 2005)'
_computing_structure_refinement     'SHELXL97 (Sheldrick, 2008)'
_computing_molecular_graphics     'ORTEPIII (Burnett & Johnson, 1996)'
_computing_publication_material     'SHELXL97(Sheldrick, 2008)'
loop_
    _atom_site_type_symbol
    _atom_site_label
    _atom_site_fract_x
    _atom_site_fract_y
    _atom_site_fract_z
    _atom_site_U_iso_or_equiv
    _atom_site_adp_type
    _atom_site_calc_flag
    _atom_site_refinement_flags
    _atom_site_occupancy
    _atom_site_disorder_assembly
    _atom_site_disorder_group
    O O1 0.77436(7) -0.11857(9) 0.88398(7) 0.0426(3) Uani d . 1 . .
    O O2 0.62425(7) 0.07379(8) 0.72735(6) 0.0341(3) Uani d . 1 . .
    N N1 0.63099(9) 0.33681(13) 1.10437(8) 0.0405(3) Uani d . 1 . .
    C C1 0.62489(9) 0.26028(13) 1.02908(8) 0.0307(3) Uani d . 1 . .
    C C2 0.63071(9) 0.31736(12) 0.94876(9) 0.0311(3) Uani d . 1 . .
    C C3 0.62524(9) 0.24184(12) 0.87347(8) 0.0293(3) Uani d . 1 . .
    C C4 0.61301(8) 0.10665(11) 0.87440(8) 0.0268(3) Uani d . 1 . .
    C C5 0.60412(9) 0.05115(13) 0.95329(9) 0.0311(3) Uani d . 1 . .
    C C6 0.60986(9) 0.12582(13) 1.02970(9) 0.0333(3) Uani d . 1 . .
    C C7 0.61101(8) 0.02784(12) 0.79446(8) 0.0266(3) Uani d . 1 . .
    C C8 0.59675(9) -0.11834(12) 0.79669(8) 0.0278(3) Uani d . 1 . .
    C C9 0.5000 -0.18296(16) 0.7500 0.0267(4) Uani d S 1 . .
    C C10 0.5000 -0.32223(16) 0.7500 0.0302(4) Uani d S 1 . .
    C C11 0.59352(11) -0.39011(13) 0.79714(9) 0.0355(3) Uani d . 1 . .
    C C12 0.68471(11) -0.32756(13) 0.84270(9) 0.0366(3) Uani d . 1 . .
    C C13 0.68596(9) -0.19016(13) 0.84184(9) 0.0328(3) Uani d . 1 . .
    C C14 0.86976(11) -0.18638(16) 0.93136(11) 0.0495(4) Uani d . 1 . .
    H H14A 0.9248 -0.1246 0.9574 0.059 Uiso calc R 1 . .
    H H14B 0.8815 -0.2415 0.8866 0.059 Uiso calc R 1 . .
    H H14C 0.8669 -0.2385 0.9818 0.059 Uiso calc R 1 . .
    H H1 0.5936(11) -0.0400(16) 0.9542(10) 0.038(4) Uiso d . 1 . .
    H H2 0.6079(12) 0.0862(14) 1.0838(11) 0.039(4) Uiso d . 1 . .
    H H3 0.6425(15) 0.2952(19) 1.1606(14) 0.068(6) Uiso d . 1 . .
    H H4 0.6672(15) 0.413(2) 1.1123(13) 0.065(5) Uiso d . 1 . .
    H H5 0.6425(11) 0.4089(16) 0.9514(10) 0.038(4) Uiso d . 1 . .
    H H6 0.6305(11) 0.2772(14) 0.8178(10) 0.034(3) Uiso d . 1 . .
    H H7 0.5900(12) -0.4824(17) 0.7944(11) 0.047(4) Uiso d . 1 . .
    H H8 0.7479(13) -0.3756(16) 0.8739(11) 0.048(4) Uiso d . 1 . .
loop_
    _atom_site_aniso_label
    _atom_site_aniso_U_11
    _atom_site_aniso_U_22
    _atom_site_aniso_U_33
    _atom_site_aniso_U_12
    _atom_site_aniso_U_13
    _atom_site_aniso_U_23
    O1 0.0267(5) 0.0363(6) 0.0529(6) 0.0065(4) 0.0048(4) 0.0005(4)
    O2 0.0404(5) 0.0317(5) 0.0299(5) -0.0019(4) 0.0141(4) 0.0015(4)
    N1 0.0409(7) 0.0464(7) 0.0354(6) -0.0038(6) 0.0170(5) -0.0089(5)
    C1 0.0217(6) 0.0375(7) 0.0311(6) 0.0004(5) 0.0091(5) -0.0033(5)
    C2 0.0309(6) 0.0258(7) 0.0348(7) -0.0006(5) 0.0117(5) -0.0005(5)
    C3 0.0289(6) 0.0275(7) 0.0298(6) 0.0001(5) 0.0106(5) 0.0034(5)
    C4 0.0221(6) 0.0258(6) 0.0291(6) 0.0002(4) 0.0074(4) 0.0010(4)
    C5 0.0296(6) 0.0279(7) 0.0350(7) -0.0015(5) 0.0126(5) 0.0032(5)
    C6 0.0321(6) 0.0383(7) 0.0308(6) -0.0010(5) 0.0144(5) 0.0039(5)
    C7 0.0198(5) 0.0271(6) 0.0281(6) 0.0002(4) 0.0053(4) 0.0016(4)
    C8 0.0305(6) 0.0259(7) 0.0271(6) 0.0023(5) 0.0120(5) 0.0006(4)
    C9 0.0329(9) 0.0249(9) 0.0241(8) 0.000 0.0136(7) 0.000
    C10 0.0407(10) 0.0258(9) 0.0278(8) 0.000 0.0180(7) 0.000
    C11 0.0520(8) 0.0235(7) 0.0332(7) 0.0058(5) 0.0200(6) 0.0030(5)
    C12 0.0408(8) 0.0318(7) 0.0350(7) 0.0124(6) 0.0135(6) 0.0053(5)
    C13 0.0319(7) 0.0319(7) 0.0321(6) 0.0033(5) 0.0108(5) 0.0004(5)
    C14 0.0308(7) 0.0487(9) 0.0550(9) 0.0133(6) 0.0040(6) -0.0041(7)
_geom_special_details
;
All e.s.d.'s (except the e.s.d. in the dihedral angle between two l.s. planes)
are estimated using the full covariance matrix. The cell e.s.d.'s are taken
into account individually in the estimation of e.s.d.'s in distances, angles
and torsion angles; correlations between e.s.d.'s in cell parameters are only
used when they are defined by crystal symmetry. An approximate (isotropic)
treatment of cell e.s.d.'s is used for estimating e.s.d.'s involving l.s.
planes.
;
loop_
    _geom_bond_atom_site_label_1
    _geom_bond_atom_site_label_2
    _geom_bond_site_symmetry_2
    _geom_bond_distance
    _geom_bond_publ_flag
    O1 C13 . 1.3712(15) ?
    O1 C14 . 1.4331(15) ?
    O2 C7 . 1.2223(14) ?
    N1 C1 . 1.3756(16) ?
    N1 H3 . 0.92(2) ?
    N1 H4 . 0.92(2) ?
    C1 C6 . 1.3996(19) ?
    C1 C2 . 1.4045(17) ?
    C2 C3 . 1.3724(17) ?
    C2 H5 . 0.954(16) ?
    C3 C4 . 1.4017(17) ?
    C3 H6 . 0.964(14) ?
    C4 C5 . 1.3972(16) ?
    C4 C7 . 1.4662(16) ?
    C5 C6 . 1.3806(18) ?
    C5 H1 . 0.950(16) ?
    C6 H2 . 0.939(15) ?
    C7 C8 . 1.5189(17) ?
    C8 C13 . 1.3857(17) ?
    C8 C9 . 1.4308(14) ?
    C9 C8 2_656 1.4308(14) ?
    C9 C10 . 1.432(2) ?
    C10 C11 2_656 1.4132(16) ?
    C10 C11 . 1.4132(16) ?
    C11 C12 . 1.359(2) ?
    C11 H7 . 0.950(18) ?
    C12 C13 . 1.4128(19) ?
    C12 H8 . 0.965(17) ?
    C14 H14A . 0.9600 ?
    C14 H14B . 0.9600 ?
    C14 H14C . 0.9600 ?
loop_
    _geom_angle_atom_site_label_1
    _geom_angle_atom_site_label_2
    _geom_angle_atom_site_label_3
    _geom_angle_site_symmetry_1
    _geom_angle_site_symmetry_3
    _geom_angle
    _geom_angle_publ_flag
    C13 O1 C14 . . 118.41(11) ?
    C1 N1 H3 . . 117.1(12) ?
    C1 N1 H4 . . 115.9(12) ?
    H3 N1 H4 . . 113.7(17) ?
    N1 C1 C6 . . 121.01(12) ?
    N1 C1 C2 . . 120.00(12) ?
    C6 C1 C2 . . 118.97(11) ?
    C3 C2 C1 . . 120.48(12) ?
    C3 C2 H5 . . 122.7(8) ?
    C1 C2 H5 . . 116.7(8) ?
    C2 C3 C4 . . 121.05(11) ?
    C2 C3 H6 . . 122.9(9) ?
    C4 C3 H6 . . 116.1(9) ?
    C5 C4 C3 . . 118.09(11) ?
    C5 C4 C7 . . 122.03(11) ?
    C3 C4 C7 . . 119.88(11) ?
    C6 C5 C4 . . 121.49(12) ?
    C6 C5 H1 . . 119.3(9) ?
    C4 C5 H1 . . 119.2(9) ?
    C5 C6 C1 . . 119.88(11) ?
    C5 C6 H2 . . 120.3(9) ?
    C1 C6 H2 . . 119.7(9) ?
    O2 C7 C4 . . 122.92(11) ?
    O2 C7 C8 . . 118.10(10) ?
    C4 C7 C8 . . 118.92(10) ?
    C13 C8 C9 . . 120.11(12) ?
    C13 C8 C7 . . 115.75(10) ?
    C9 C8 C7 . . 123.98(11) ?
    C8 C9 C8 . 2_656 124.66(15) ?
    C8 C9 C10 . . 117.67(8) ?
    C8 C9 C10 2_656 . 117.67(8) ?
    C11 C10 C11 2_656 . 120.81(17) ?
    C11 C10 C9 2_656 . 119.59(8) ?
    C11 C10 C9 . . 119.59(8) ?
    C12 C11 C10 . . 122.17(13) ?
    C12 C11 H7 . . 121.2(9) ?
    C10 C11 H7 . . 116.6(10) ?
    C11 C12 C13 . . 118.78(12) ?
    C11 C12 H8 . . 121.0(10) ?
    C13 C12 H8 . . 120.2(10) ?
    O1 C13 C8 . . 115.30(11) ?
    O1 C13 C12 . . 123.02(11) ?
    C8 C13 C12 . . 121.67(12) ?
    O1 C14 H14A . . 109.5 ?
    O1 C14 H14B . . 109.5 ?
    H14A C14 H14B . . 109.5 ?
    O1 C14 H14C . . 109.5 ?
    H14A C14 H14C . . 109.5 ?
    H14B C14 H14C . . 109.5 ?
loop_
    _geom_torsion_atom_site_label_1
    _geom_torsion_atom_site_label_2
    _geom_torsion_atom_site_label_3
    _geom_torsion_atom_site_label_4
    _geom_torsion_site_symmetry_1
    _geom_torsion_site_symmetry_2
    _geom_torsion_site_symmetry_3
    _geom_torsion_site_symmetry_4
    _geom_torsion
    _geom_torsion_publ_flag
    N1 C1 C2 C3 . . . . 179.66(11) ?
    C6 C1 C2 C3 . . . . -2.20(18) ?
    C1 C2 C3 C4 . . . . 0.48(18) ?
    C2 C3 C4 C5 . . . . 1.46(17) ?
    C2 C3 C4 C7 . . . . -177.87(10) ?
    C3 C4 C5 C6 . . . . -1.70(17) ?
    C7 C4 C5 C6 . . . . 177.61(10) ?
    C4 C5 C6 C1 . . . . 0.00(18) ?
    N1 C1 C6 C5 . . . . -179.93(11) ?
    C2 C1 C6 C5 . . . . 1.96(18) ?
    C5 C4 C7 O2 . . . . -175.91(10) ?
    C3 C4 C7 O2 . . . . 3.40(17) ?
    C5 C4 C7 C8 . . . . 1.21(16) ?
    C3 C4 C7 C8 . . . . -179.48(10) ?
    O2 C7 C8 C13 . . . . 89.52(13) ?
    C4 C7 C8 C13 . . . . -87.74(13) ?
    O2 C7 C8 C9 . . . . -85.85(13) ?
    C4 C7 C8 C9 . . . . 96.90(12) ?
    C13 C8 C9 C8 . . . 2_656 178.46(11) ?
    C7 C8 C9 C8 . . . 2_656 -6.37(8) ?
    C13 C8 C9 C10 . . . . -1.54(11) ?
    C7 C8 C9 C10 . . . . 173.63(8) ?
    C8 C9 C10 C11 . . . 2_656 -178.56(8) ?
    C8 C9 C10 C11 2_656 . . 2_656 1.44(8) ?
    C8 C9 C10 C11 . . . . 1.44(8) ?
    C8 C9 C10 C11 2_656 . . . -178.56(8) ?
    C11 C10 C11 C12 2_656 . . . 179.69(13) ?
    C9 C10 C11 C12 . . . . -0.31(13) ?
    C10 C11 C12 C13 . . . . -0.74(18) ?
    C14 O1 C13 C8 . . . . -179.48(11) ?
    C14 O1 C13 C12 . . . . -0.25(18) ?
    C9 C8 C13 O1 . . . . 179.77(9) ?
    C7 C8 C13 O1 . . . . 4.22(15) ?
    C9 C8 C13 C12 . . . . 0.53(17) ?
    C7 C8 C13 C12 . . . . -175.03(11) ?
    C11 C12 C13 O1 . . . . -178.55(11) ?
    C11 C12 C13 C8 . . . . 0.64(19) ?
loop_
    _geom_hbond_atom_site_label_D
    _geom_hbond_atom_site_label_H
    _geom_hbond_atom_site_label_A
    _geom_hbond_site_symmetry_A
    _geom_hbond_distance_DH
    _geom_hbond_distance_HA
    _geom_hbond_distance_DA
    _geom_hbond_angle_DHA
    N1 H4 O1 7_657 0.93(2) 2.26(2) 3.1708(17) 169.1(18)
    C14 H14B O2 4_646 0.96 2.57 3.5013(18) 165
    N1 H3 Cg 6_556 0.92(2) 2.50(2) 3.3301(13) 149.8(18)
data_New_Global_Publ_Block
_journal_date_recd_electronic     2010-10-02
_journal_date_accepted     2010-10-14
_journal_name_full     'Acta Crystallographica, Section E'
_journal_year     2010
_journal_volume     66
_journal_issue     11
_journal_page_first     o2904
_journal_page_last     o2905
_journal_paper_category     QO
_journal_coeditor_code     RZ2496
_publ_contact_author_name     'Noriyuki Yonezawa'
_publ_contact_author_address
;
Department of Organic and Polymer Materials Chemistry
Tokyo University of Agriculture & Technology
2-24-16 Naka-machi
Koganei
Tokyo 184-8588
Japan
;
_publ_contact_author_email     'yonezawa@cc.tuat.ac.jp'
_publ_contact_author_fax     '+81-42-388-7291'
_publ_contact_author_phone     '+81-42-388-7053'
_publ_section_title
;
1,8-Bis(4-aminobenzoyl)-2,7-dimethoxynaphthalene
;
_publ_section_title_footnote     .
loop_
    _publ_author_name
    _publ_author_footnote
    _publ_author_address
    'Nishijima, Takahiro' .
;
Department of Organic and Polymer Materials Chemistry
Tokyo University of Agriculture & Technology
2-24-16 Naka-machi
Koganei
Tokyo 184-8588
Japan
;
    'Kataoka, Kotaro' .
;
Department of Organic and Polymer Materials Chemistry
Tokyo University of Agriculture & Technology
2-24-16 Naka-machi
Koganei
Tokyo 184-8588
Japan
;
    'Nagasawa, Atsushi' .
;
Department of Organic and Polymer Materials Chemistry
Tokyo University of Agriculture & Technology
2-24-16 Naka-machi
Koganei
Tokyo 184-8588
Japan
;
    'Okamoto, Akiko' .
;
Department of Organic and Polymer Materials Chemistry
Tokyo University of Agriculture & Technology
2-24-16 Naka-machi
Koganei
Tokyo 184-8588
Japan
;
    'Yonezawa, Noriyuki' .
;
Department of Organic and Polymer Materials Chemistry
Tokyo University of Agriculture & Technology
2-24-16 Naka-machi
Koganei
Tokyo 184-8588
Japan
;
_publ_section_synopsis     .
