# Supplementary material for: 1,8-Bis(4-amino­benzo­yl)-2,7-dimeth­oxy­naphthalene
Source: Acta Crystallogr Sect E Struct Rep Online. 2010 Oct 23;66(Pt 11):o2904–5. doi: 10.1107/S1600536810041346 (PMC3009325; doi:10.1107/S1600536810041346)
Supplement: Supplementary file 2 [file e-66-o2904-Isup2.hkl]

#
# h,k,l, Fc-squared, Fo-squared, sigma(Fo-squared) and status flag
#
data_I
_shelx_title '  Yonezawa_081030_1'
_shelx_refln_list_code          4
_shelx_F_calc_maximum      348.76
_exptl_crystal_F_000       896.00
_reflns_d_resolution_high  0.8303
 
loop_
 _symmetry_equiv_pos_as_xyz
 'x, y, z'
 '-x, y, -z+1/2'
 'x+1/2, y+1/2, z'
 '-x+1/2, y+1/2, -z+1/2'
 '-x, -y, -z'
 'x, -y, z-1/2'
 '-x+1/2, -y+1/2, -z'
 'x+1/2, -y+1/2, z-1/2'
 
_cell_length_a    14.2996
_cell_length_b    10.2811
_cell_length_c    15.4306
_cell_angle_alpha  90.000
_cell_angle_beta  114.523
_cell_angle_gamma  90.000
 
_shelx_F_squared_multiplier     1.000
 
loop_
 _refln_index_h
 _refln_index_k
 _refln_index_l
 _refln_F_squared_calc
 _refln_F_squared_meas
 _refln_F_squared_sigma
 _refln_observed_status
   2   0   0      431.20      439.44      5.55 o
   4   0   0   121636.27    84166.45   3384.37 o
   6   0   0     2287.21     2712.42     34.74 o
   8   0   0    23726.12    23040.31    712.77 o
  10   0   0     4672.60     4882.92    151.35 o
  12   0   0     2622.90     2529.04     60.69 o
  14   0   0      516.66      475.91     11.95 o
   1   1   0     8553.25     7378.28     78.83 o
   3   1   0      530.35      638.22      6.77 o
   5   1   0    13469.67    12620.04    175.36 o
   7   1   0      398.36      480.52      5.48 o
   9   1   0     1595.51     1638.99     22.21 o
  11   1   0      718.13      688.84     11.62 o
  13   1   0     1276.78     1250.45     21.99 o
  15   1   0      185.93      171.13      4.53 o
   0   2   0    11974.55     9268.23    203.98 o
   2   2   0     1185.98     1228.62     11.25 o
   4   2   0      379.98      359.28      3.97 o
   6   2   0     5959.64     6558.31     80.77 o
   8   2   0      342.21      337.61      4.07 o
  10   2   0      303.59      310.06      6.89 o
  12   2   0      236.15      222.12      5.50 o
  14   2   0      307.96      300.36      6.77 o
   1   3   0     8984.78     7946.17    113.43 o
   3   3   0     8798.73     8118.63    105.52 o
   5   3   0     1153.71     1190.19      9.12 o
   7   3   0     1075.40     1031.80     10.38 o
   9   3   0      955.36      968.51     17.94 o
  11   3   0     1181.10     1111.06     21.62 o
  13   3   0        7.62        7.98      1.66 o
  15   3   0       79.19       89.65      3.45 o
   0   4   0    11548.29    11230.92    273.61 o
   2   4   0      451.99      404.16      4.02 o
   4   4   0       45.42       41.87      1.01 o
   6   4   0     1714.55     2026.57     20.86 o
   8   4   0       22.24       22.80      2.10 o
  10   4   0      436.48      409.50     10.26 o
  12   4   0      136.06      123.57      5.10 o
  14   4   0       24.56       28.33      4.58 o
   1   5   0     3264.13     3680.11     49.90 o
   3   5   0     1887.76     2104.41     22.54 o
   5   5   0     4820.74     5244.11     70.42 o
   7   5   0     2748.30     2761.68     45.10 o
   9   5   0      348.26      347.21      8.45 o
  11   5   0      172.23      167.20      5.04 o
  13   5   0      415.78      453.14     10.61 o
   0   6   0       52.99       55.46      5.16 o
   2   6   0       29.50       33.22      1.82 o
   4   6   0     1443.66     1533.76     17.42 o
   6   6   0     1799.70     1789.27     32.39 o
   8   6   0      375.30      374.29      9.56 o
  10   6   0        1.50        4.53      1.92 o
  12   6   0      155.14      125.70      6.28 o
   1   7   0      252.29      260.26      8.09 o
   3   7   0      346.52      325.64      6.79 o
   5   7   0       30.52       32.49      2.68 o
   7   7   0        3.47        2.45      1.86 o
   9   7   0       35.68       35.61      3.18 o
  11   7   0       11.92       11.83      3.03 o
   0   8   0        4.36       10.64      4.62 o
   2   8   0        8.11        7.07      2.73 o
   4   8   0       16.57        6.34      2.14 o
   6   8   0     2262.57     2288.05     49.71 o
   8   8   0       65.63       60.25      3.79 o
  10   8   0       18.13       14.34      2.95 o
   1   9   0      101.98       71.64     13.95 o
   3   9   0      121.13       93.61      5.48 o
   5   9   0       97.36       92.02      4.20 o
   7   9   0      364.55      346.80     10.99 o
   9   9   0        0.54        0.97      1.40 o
   0  10   0      104.78       68.45     43.20 o
   2  10   0        6.64        8.36      2.50 o
   4  10   0       91.52       97.25      6.96 o
   6  10   0        0.04        1.12      2.04 o
   8  10   0       71.95       82.61      9.26 o
   1  11   0      288.34      308.36      8.61 o
   3  11   0      119.57      114.30      4.73 o
   5  11   0      312.55      374.98     14.52 o
   7  11   0       25.54       21.86      4.81 o
   0  12   0        0.02       -0.94      2.33 o
   2  12   0        0.14       -0.84      3.26 o
 -15   1   1      199.86      177.28      4.68 o
 -13   1   1      345.35      327.15      6.68 o
 -11   1   1      549.22      538.68      9.99 o
  -9   1   1     3406.44     3577.41     46.03 o
  -7   1   1     2376.60     2593.01     26.81 o
  -5   1   1    17968.33    15970.87    250.67 o
  -3   1   1    11684.03    10174.76    140.65 o
  -1   1   1      191.86      208.63      1.94 o
   1   1   1     6487.30     5665.63     59.59 o
   3   1   1    20458.85    17470.21    301.13 o
   5   1   1      265.28      231.37      3.05 o
   7   1   1     3755.29     3835.71     46.35 o
   9   1   1      246.65      227.89      5.72 o
  11   1   1     4548.92     4443.83     85.28 o
  13   1   1       70.54       69.91      2.88 o
  15   1   1      163.47      120.66      4.34 o
 -14   2   1        2.91        0.36      0.88 o
 -12   2   1        1.85        1.67      1.27 o
 -10   2   1      452.11      434.83      8.55 o
  -8   2   1      641.41      693.65      7.01 o
  -6   2   1      208.13      216.61      2.69 o
  -4   2   1     4832.46     4816.41     50.91 o
  -2   2   1     7443.94     6977.88     90.49 o
   0   2   1     4019.51     3551.26     34.81 o
   2   2   1      390.08      426.11      4.21 o
   4   2   1     9268.73     8485.55    109.34 o
   6   2   1        0.75        3.79      0.54 o
   8   2   1     4433.20     4600.78     70.49 o
  10   2   1      102.36       93.95      4.00 o
  12   2   1      436.25      440.41      9.57 o
  14   2   1      241.39      236.80      6.11 o
 -15   3   1       28.25       14.46      2.07 o
 -13   3   1       75.93       72.14      3.12 o
 -11   3   1       56.34       46.04      2.48 o
  -9   3   1       19.68       19.06      1.77 o
  -7   3   1      198.79      228.66      3.14 o
  -5   3   1      127.57      169.23      2.06 o
  -3   3   1        4.07        5.36      0.51 o
  -1   3   1        3.53       12.82      1.79 o
   1   3   1      779.99      899.05      8.86 o
   3   3   1     3285.10     3464.08     33.96 o
   5   3   1     1451.18     1659.83     14.94 o
   7   3   1       34.68       31.85      0.96 o
   9   3   1     1313.33     1337.34     24.22 o
  11   3   1      312.83      310.19      7.41 o
  13   3   1      621.69      591.79     12.10 o
 -14   4   1      144.86      133.53      4.92 o
 -12   4   1        9.77       12.34      2.29 o
 -10   4   1      694.71      696.14     14.74 o
  -8   4   1      161.12      162.25      3.77 o
  -6   4   1     1536.37     1602.65     16.11 o
  -4   4   1     2533.56     2668.27     30.58 o
  -2   4   1     4308.19     4652.76     52.82 o
   0   4   1     5242.96     5181.62     98.38 o
   2   4   1     1653.10     1918.42     19.93 o
   4   4   1     3814.46     4032.30     43.38 o
   6   4   1      165.95      176.26      2.96 o
   8   4   1     1451.34     1483.03     26.84 o
  10   4   1        1.36        2.67      1.72 o
  12   4   1      297.30      273.70      8.04 o
  14   4   1       26.02       19.66      3.36 o
 -13   5   1      153.73      161.53      4.94 o
 -11   5   1      526.25      441.63     11.14 o
  -9   5   1      345.64      357.51      7.12 o
  -7   5   1      224.24      199.52      3.29 o
  -5   5   1      929.42     1073.94     10.56 o
  -3   5   1     1732.90     1771.10     18.46 o
  -1   5   1    13084.52    13404.48    250.34 o
   1   5   1     1653.04     1735.22     17.92 o
   3   5   1     1657.46     1772.88     16.91 o
   5   5   1     1297.04     1312.83     13.70 o
   7   5   1     1311.57     1320.78     21.42 o
   9   5   1      688.21      617.79     13.73 o
  11   5   1        9.64        4.21      1.68 o
  13   5   1      317.80      304.16     10.96 o
 -14   6   1        4.73        2.46      2.06 o
 -12   6   1        4.97        6.67      1.81 o
 -10   6   1       16.98       17.95      2.43 o
  -8   6   1      643.91      665.36     13.79 o
  -6   6   1      804.08      749.45     12.36 o
  -4   6   1       36.54       29.89      1.19 o
  -2   6   1      675.38      775.60     10.01 o
   0   6   1      718.21      729.04     10.65 o
   2   6   1      126.79      173.08      3.13 o
   4   6   1      254.24      267.81      4.57 o
   6   6   1      234.65      240.63      6.02 o
   8   6   1       19.30       21.38      2.40 o
  10   6   1      318.08      302.82      7.64 o
  12   6   1       69.92       61.55      3.06 o
 -13   7   1        0.61        0.27      1.53 o
 -11   7   1       33.90       29.20      3.98 o
  -9   7   1        0.36        1.12      1.89 o
  -7   7   1      303.33      306.01      6.79 o
  -5   7   1     1153.62     1090.62     29.54 o
  -3   7   1        6.43       10.47      1.76 o
  -1   7   1       58.66       84.23      3.34 o
   1   7   1        2.26        1.20      1.15 o
   3   7   1      311.99      295.92      6.13 o
   5   7   1     5171.21     5211.83    121.43 o
   7   7   1        5.88        7.37      2.24 o
   9   7   1        2.84        2.26      2.33 o
  11   7   1      154.82      168.87      6.20 o
 -12   8   1      103.41      132.03     10.38 o
 -10   8   1       17.42       14.74      3.34 o
  -8   8   1       21.86       17.46      3.27 o
  -6   8   1      102.74       86.74      4.98 o
  -4   8   1       25.93       14.88      2.19 o
  -2   8   1      123.38      115.33      7.65 o
   0   8   1       56.04       63.64      6.35 o
   2   8   1       13.72       12.84      1.90 o
   4   8   1       21.73       27.11      3.29 o
   6   8   1       11.10       14.02      2.06 o
   8   8   1       18.72       24.59      2.80 o
  10   8   1      108.47      119.05      7.91 o
 -11   9   1      536.22      685.61     26.50 o
  -9   9   1       19.38       22.26      2.51 o
  -7   9   1      138.91      122.19      5.33 o
  -5   9   1       19.92       22.44      5.79 o
  -3   9   1      344.07      308.28     11.39 o
  -1   9   1      418.97      316.67     10.02 o
   1   9   1       91.40       87.12      6.59 o
   3   9   1      169.58      159.40      6.71 o
   5   9   1     1109.77     1132.34     25.58 o
   7   9   1        5.34        6.00      1.65 o
   9   9   1        6.27        4.67      1.28 o
  -8  10   1       17.06       15.25      4.30 o
  -6  10   1      113.11       96.26      7.79 o
  -4  10   1       38.39       33.61      3.81 o
  -2  10   1      644.91      614.92     23.03 o
   0  10   1       72.64       84.37      4.84 o
   2  10   1      106.69      102.56      5.45 o
   4  10   1       23.47       20.87      3.81 o
   6  10   1       75.34       79.98      4.91 o
   8  10   1       84.34      105.04     10.95 o
  -7  11   1       35.49       39.49      5.23 o
  -5  11   1      191.07      256.87     10.69 o
  -3  11   1        0.19        2.17      3.59 o
  -1  11   1      382.21      401.36     10.45 o
   1  11   1       12.66       82.83     19.99 o
   3  11   1        2.12        2.91      1.37 o
   5  11   1      133.77      167.94     30.51 o
  -4  12   1        0.55        0.18      3.25 o
  -2  12   1       54.66       97.17      7.59 o
   0  12   1       23.05       25.88      4.84 o
   2  12   1       12.17        4.12      3.43 o
 -16   0   2      200.33      180.74      8.36 o
 -14   0   2      177.75      162.94      8.11 o
 -12   0   2     7111.31     6896.88    192.97 o
 -10   0   2       30.95       33.38      2.96 o
  -8   0   2     1519.76     1534.61     20.53 o
  -6   0   2       32.36       43.00      2.28 o
  -4   0   2     7855.34     7109.84    122.43 o
  -2   0   2    19980.36    15402.42    368.44 o
   0   0   2      887.94      973.76     12.12 o
   2   0   2     1859.50     1859.58     29.79 o
   4   0   2      810.69      869.71     13.26 o
   6   0   2      768.77      915.32     14.50 o
   8   0   2       51.00       63.31      3.82 o
  10   0   2     3146.66     3019.58     78.33 o
  12   0   2      434.67      443.28     11.10 o
  14   0   2       15.33        6.66      1.40 o
 -15   1   2       29.16       26.28      3.34 o
 -13   1   2       62.19       63.34      3.61 o
 -11   1   2        7.68        5.60      1.50 o
  -9   1   2      370.46      403.63      4.80 o
  -7   1   2       33.13       72.04      1.77 o
  -5   1   2      321.40      319.46      3.50 o
  -3   1   2      634.08      628.19      6.69 o
  -1   1   2    14556.72    11583.31    156.81 o
   1   1   2     2865.14     2670.04     30.34 o
   3   1   2     3969.07     3897.52     39.62 o
   5   1   2      177.37      238.07      3.31 o
   7   1   2     3988.49     4176.28     51.74 o
   9   1   2       64.61       74.44      3.50 o
  11   1   2     1254.46     1184.95     20.01 o
  13   1   2       40.47       37.42      2.40 o
 -16   2   2       33.10       15.21      2.57 o
 -14   2   2       30.99       28.98      2.39 o
 -12   2   2     1083.50     1063.46     17.38 o
 -10   2   2        0.13        0.75      1.23 o
  -8   2   2     1231.51     1255.31     11.75 o
  -6   2   2     3820.11     4344.20     49.72 o
  -4   2   2     3378.97     3418.71     33.21 o
  -2   2   2       27.46       11.05      0.87 o
   0   2   2     5386.82     4598.72     50.49 o
   2   2   2      463.10      458.05      4.65 o
   4   2   2    18481.89    16975.62    281.00 o
   6   2   2      225.13      206.92      2.51 o
   8   2   2     2450.25     2585.83     35.10 o
  10   2   2      400.35      426.95     19.64 o
  12   2   2      752.38      757.63     21.53 o
  14   2   2       26.87       42.66      7.57 o
 -15   3   2      143.20      142.33      5.45 o
 -13   3   2       79.19       82.75      3.35 o
 -11   3   2       83.82       86.51      3.16 o
  -9   3   2      407.18      394.82      5.75 o
  -7   3   2        3.88        2.99      0.70 o
  -5   3   2      347.50      367.06      4.11 o
  -3   3   2      649.30      646.83      6.07 o
  -1   3   2     5289.26     4934.75     54.94 o
   1   3   2      755.44      761.96      8.28 o
   3   3   2      219.75      231.23      2.53 o
   5   3   2        3.68        2.42      0.54 o
   7   3   2      478.66      468.89      7.64 o
   9   3   2      228.82      225.10      5.68 o
  11   3   2      155.35      150.14      5.56 o
  13   3   2      235.54      227.60      6.04 o
 -14   4   2       35.56       28.32      3.12 o
 -12   4   2      581.89      532.20     12.51 o
 -10   4   2      595.53      601.11     11.38 o
  -8   4   2      130.41      134.93      2.74 o
  -6   4   2      104.49      133.98      3.54 o
  -4   4   2       69.45       76.69      1.19 o
  -2   4   2       23.91       17.44      1.16 o
   0   4   2      843.78      963.85      9.26 o
   2   4   2      876.61      860.88      7.42 o
   4   4   2     1292.68     1404.47     13.84 o
   6   4   2        2.16        8.15      0.91 o
   8   4   2       48.28       45.98      3.31 o
  10   4   2      897.54      765.94     18.57 o
  12   4   2      101.05      108.46      4.36 o
 -15   5   2        0.36        0.00      1.75 o
 -13   5   2       83.66       84.93      4.80 o
 -11   5   2       21.71       15.62      2.88 o
  -9   5   2      264.87      277.84      7.76 o
  -7   5   2      309.43      354.51      5.31 o
  -5   5   2     2270.34     2361.01     28.83 o
  -3   5   2      155.59       95.92      2.08 o
  -1   5   2      368.71      358.43      5.00 o
   1   5   2      840.37      975.95     10.73 o
   3   5   2     1878.29     1865.83     19.15 o
   5   5   2       67.62       56.44      1.63 o
   7   5   2       25.03       32.11      2.14 o
   9   5   2       29.62       30.65      2.84 o
  11   5   2        0.09        0.41      1.46 o
  13   5   2       35.24       24.36      2.02 o
 -14   6   2        0.73        1.21      2.07 o
 -12   6   2      242.21      216.26      6.21 o
 -10   6   2       21.72       23.44      2.90 o
  -8   6   2       49.18       44.26      4.45 o
  -6   6   2     3087.23     3097.26     62.36 o
  -4   6   2       35.29       25.52      1.03 o
  -2   6   2       67.20       65.80      2.08 o
   0   6   2        4.05        4.31      0.88 o
   2   6   2      365.47      428.87      5.48 o
   4   6   2     3406.27     3210.18     51.26 o
   6   6   2      413.39      422.30     13.14 o
   8   6   2      103.84      118.73      5.68 o
  10   6   2      762.04      674.99     21.55 o
  12   6   2       30.60       25.20      1.87 o
 -13   7   2        0.67        0.06      1.66 o
 -11   7   2       88.77       90.52      4.52 o
  -9   7   2        5.63        3.20      1.84 o
  -7   7   2      926.78      881.93     19.36 o
  -5   7   2      189.80      188.14      5.92 o
  -3   7   2      270.61      239.31      6.43 o
  -1   7   2      177.34      179.64      4.34 o
   1   7   2      347.97      359.01      8.52 o
   3   7   2      459.39      491.80      9.79 o
   5   7   2       13.10       10.59      1.90 o
   7   7   2       41.45       48.93      5.44 o
   9   7   2      104.75      107.23      5.46 o
  11   7   2       70.82       78.69      4.29 o
 -12   8   2       14.98        6.50      2.30 o
 -10   8   2       23.13       23.71      2.36 o
  -8   8   2        4.24        3.32      2.03 o
  -6   8   2     3362.45     3471.65    117.71 o
  -4   8   2      115.95      103.58      4.47 o
  -2   8   2       80.09       93.61     10.10 o
   0   8   2       95.15       79.16      5.34 o
   2   8   2       41.79       40.73      3.09 o
   4   8   2     1645.74     1662.54     36.55 o
   6   8   2      144.03      147.45      5.53 o
   8   8   2       88.19      103.59      4.47 o
  10   8   2       74.33       93.97      5.56 o
 -11   9   2      172.21      203.65     10.83 o
  -9   9   2        0.11        0.32      1.96 o
  -7   9   2       86.64       79.41      6.30 o
  -5   9   2       56.30       75.97      5.29 o
  -3   9   2       16.87       15.58      5.36 o
  -1   9   2      195.77      154.67      8.31 o
   1   9   2      442.69      406.15     11.16 o
   3   9   2      167.44      195.86      7.90 o
   5   9   2       36.23       36.12      2.93 o
   7   9   2       20.02       24.71      2.66 o
   9   9   2        3.72        2.41      1.53 o
  -8  10   2        0.71        0.23      1.85 o
  -6  10   2      160.24      155.65     11.53 o
  -4  10   2       41.69       31.55      4.73 o
  -2  10   2      260.71      214.89     10.63 o
   0  10   2      367.61      302.01      9.14 o
   2  10   2        1.05        2.39      2.01 o
   4  10   2       90.75       93.18      5.19 o
   6  10   2       24.39       25.26      3.11 o
   8  10   2       25.26       16.58      5.27 o
  -7  11   2      207.73      239.91     12.14 o
  -5  11   2       60.26       60.01      8.80 o
  -3  11   2      166.22      146.11      9.72 o
  -1  11   2        1.13        0.73      1.80 o
   1  11   2      243.08      226.90      9.46 o
   3  11   2       16.41       10.34      2.68 o
   5  11   2       39.80       15.36      4.48 o
  -4  12   2       28.56       25.97      5.34 o
  -2  12   2       14.87        3.41      1.74 o
   0  12   2        7.90        9.23      2.31 o
   2  12   2       26.94       10.95      3.54 o
 -15   1   3       47.76       51.48      3.25 o
 -13   1   3      781.66      770.84     15.48 o
 -11   1   3      190.40      192.26      4.84 o
  -9   1   3       21.88       39.09      1.40 o
  -7   1   3        0.66        2.23      0.72 o
  -5   1   3        8.29        5.01      0.79 o
  -3   1   3      153.80      203.98      2.87 o
  -1   1   3    34542.70    24362.37    437.44 o
   1   1   3      937.12     1025.98      9.78 o
   3   1   3      134.40      124.93      2.23 o
   5   1   3       11.47       15.29      0.88 o
   7   1   3        0.53        0.56      0.72 o
   9   1   3     2417.46     2382.32     40.80 o
  11   1   3      110.60      106.91      4.18 o
  13   1   3        0.19        0.44      1.02 o
 -16   2   3        0.44        0.12      1.30 o
 -14   2   3      159.69      150.92      4.97 o
 -12   2   3      663.63      661.69     13.63 o
 -10   2   3        1.37        3.76      1.08 o
  -8   2   3      255.58      264.84      3.47 o
  -6   2   3      237.86      265.73      3.01 o
  -4   2   3      786.58      823.32      7.73 o
  -2   2   3     2192.34     2267.59     19.74 o
   0   2   3     5641.54     5162.74     56.08 o
   2   2   3      157.92      174.94      2.23 o
   4   2   3      234.79      289.31      3.46 o
   6   2   3     1163.96     1193.36     11.34 o
   8   2   3      478.02      455.69      8.23 o
  10   2   3      120.34      112.49      4.36 o
  12   2   3        2.55        2.89      1.83 o
  14   2   3       35.20       24.84      2.52 o
 -15   3   3       77.38       86.94      3.12 o
 -13   3   3      230.49      231.84      6.27 o
 -11   3   3      307.58      333.19      7.48 o
  -9   3   3       17.35       17.53      1.43 o
  -7   3   3    10031.20    10679.36    182.58 o
  -5   3   3      550.63      576.99      5.57 o
  -3   3   3     2545.94     2524.25     24.26 o
  -1   3   3      961.58     1041.71      8.92 o
   1   3   3     2856.70     2779.27     30.16 o
   3   3   3      233.92      274.04      3.65 o
   5   3   3        2.39        2.45      0.56 o
   7   3   3      212.23      206.92      3.85 o
   9   3   3       45.00       39.32      3.62 o
  11   3   3       94.41       95.68      4.63 o
  13   3   3        4.86        3.99      1.62 o
 -14   4   3       28.13       32.15      2.73 o
 -12   4   3        9.32       11.39      1.78 o
 -10   4   3       30.76       34.38      2.54 o
  -8   4   3       21.63       23.96      1.90 o
  -6   4   3       80.25       90.56      1.83 o
  -4   4   3      134.85      150.50      1.65 o
  -2   4   3       28.47       28.96      0.92 o
   0   4   3      393.17      437.58      5.51 o
   2   4   3        0.03        1.03      0.43 o
   4   4   3       22.11       16.38      0.89 o
   6   4   3       77.48       76.97      2.22 o
   8   4   3       38.44       35.14      3.87 o
  10   4   3       13.51       12.91      2.20 o
  12   4   3        8.48        7.36      2.43 o
 -15   5   3        0.84        0.81      1.17 o
 -13   5   3      203.31      179.37      7.50 o
 -11   5   3        0.92        2.66      1.70 o
  -9   5   3       35.35       38.38      3.11 o
  -7   5   3       32.28       29.55      2.43 o
  -5   5   3       41.57       51.78      3.52 o
  -3   5   3       32.06       18.29      1.01 o
  -1   5   3     3259.99     3587.16     46.78 o
   1   5   3       80.17       93.32      1.85 o
   3   5   3       45.85       43.54      1.38 o
   5   5   3        0.05       11.22      4.35 o
   7   5   3        3.11        3.70      1.56 o
   9   5   3      733.28      603.94     13.93 o
  11   5   3       51.15       54.63      4.44 o
 -14   6   3       67.56       62.74      4.00 o
 -12   6   3        5.95        7.07      1.79 o
 -10   6   3        0.09       -0.88      1.83 o
  -8   6   3      112.34      115.99      5.51 o
  -6   6   3       68.82       76.58      2.51 o
  -4   6   3      251.20      257.48      3.52 o
  -2   6   3      202.11      224.60      3.87 o
   0   6   3        8.88        9.31      1.13 o
   2   6   3       92.34       82.57      1.90 o
   4   6   3     2244.66     2136.72     38.29 o
   6   6   3      810.64      834.26     20.80 o
   8   6   3       57.32       56.29      4.79 o
  10   6   3       44.30       48.99      3.17 o
  12   6   3      130.23      134.93      7.13 o
 -13   7   3        7.28        4.34      2.42 o
 -11   7   3        0.25       -0.85      1.33 o
  -9   7   3       99.85      103.63      5.43 o
  -7   7   3     3839.43     3800.67    124.93 o
  -5   7   3        9.42        6.02      1.63 o
  -3   7   3       30.73       27.99      1.52 o
  -1   7   3        8.01        8.96      1.10 o
   1   7   3        1.51        2.61      0.90 o
   3   7   3     1378.18     1371.60     26.05 o
   5   7   3      605.14      611.71     12.15 o
   7   7   3       12.10       15.35      1.85 o
   9   7   3        0.03        0.91      1.56 o
  11   7   3        2.27        1.31      1.82 o
 -12   8   3        5.27        4.12      1.57 o
 -10   8   3       19.31       19.26      2.78 o
  -8   8   3      118.85      131.99      8.16 o
  -6   8   3       32.26       40.69      5.97 o
  -4   8   3       71.98       68.26      6.48 o
  -2   8   3        8.80        5.68      1.47 o
   0   8   3       45.45       39.27      2.69 o
   2   8   3       85.17       69.02      4.55 o
   4   8   3       52.87       49.69      3.75 o
   6   8   3       62.87       50.86      5.04 o
   8   8   3        1.84        3.27      2.38 o
  10   8   3      168.17      174.87      8.14 o
 -11   9   3       33.40       48.63      4.68 o
  -9   9   3       11.16        9.54      2.96 o
  -7   9   3      514.48      546.30     21.98 o
  -5   9   3      164.45      171.59      6.94 o
  -3   9   3       22.57       20.29      3.68 o
  -1   9   3      451.87      410.91     10.94 o
   1   9   3        0.05        0.78      1.85 o
   3   9   3        9.50       11.35      2.08 o
   5   9   3       39.73       42.79      3.43 o
   7   9   3       23.91       23.31      3.68 o
   9   9   3       90.55      105.27     14.58 o
 -10  10   3      241.63      299.41     18.03 o
  -8  10   3      230.03      236.69      9.25 o
  -6  10   3      185.43      192.77     12.86 o
  -4  10   3      368.11      342.93     14.28 o
  -2  10   3       12.48       14.59      3.37 o
   0  10   3       52.48       43.10      3.81 o
   2  10   3      247.72      261.62      8.46 o
   4  10   3      293.66      318.41      8.33 o
   6  10   3        6.03        4.04      2.55 o
  -7  11   3        5.51       16.09      7.77 o
  -5  11   3        0.04       -0.88      3.59 o
  -3  11   3      181.22      176.74      8.52 o
  -1  11   3      268.37      243.06      8.84 o
   1  11   3       66.79       61.71      5.48 o
   3  11   3       96.31      117.03     22.59 o
   5  11   3      183.41      182.60     12.62 o
  -4  12   3        8.14        3.90      2.50 o
  -2  12   3       70.22       60.00     11.56 o
   0  12   3      198.70      235.44     38.20 o
 -16   0   4       97.27       86.73      6.54 o
 -14   0   4       19.22       17.61      3.92 o
 -12   0   4     1637.26     1725.28     68.50 o
 -10   0   4      716.13      735.46     11.63 o
  -8   0   4       16.85       21.50      1.69 o
  -6   0   4     1197.63     1200.38     15.50 o
  -4   0   4     1811.19     1670.33     19.72 o
  -2   0   4    90075.68    50735.38   2219.85 o
   0   0   4      448.06      472.37      7.02 o
   2   0   4       22.50       28.08      1.39 o
   4   0   4      645.94      652.98     13.41 o
   6   0   4       48.82       59.73      2.43 o
   8   0   4     2146.25     2089.38     49.15 o
  10   0   4      161.78      190.45      7.52 o
  12   0   4       69.71       65.35      6.43 o
 -15   1   4       83.79       82.16      4.12 o
 -13   1   4       11.87       13.66      2.13 o
 -11   1   4      200.56      193.23      6.25 o
  -9   1   4     1214.41     1243.91     13.64 o
  -7   1   4       95.99       78.14      1.55 o
  -5   1   4      338.70      340.05      3.25 o
  -3   1   4     5859.49     5364.75     60.10 o
  -1   1   4      828.48      771.21      7.23 o
   1   1   4     5282.86     4787.15     53.08 o
   3   1   4     1552.56     1520.78     17.77 o
   5   1   4      123.94      100.35      1.77 o
   7   1   4        4.60        4.02      0.98 o
   9   1   4      698.21      689.22     12.94 o
  11   1   4      201.81      199.09      4.90 o
  13   1   4       14.50       10.62      1.67 o
 -16   2   4        6.49        6.07      1.97 o
 -14   2   4        1.67        1.40      1.41 o
 -12   2   4      382.55      421.70     17.90 o
 -10   2   4        8.10        5.90      1.96 o
  -8   2   4        4.03       15.91      0.96 o
  -6   2   4       57.12       58.06      1.06 o
  -4   2   4     2384.86     2371.49     21.69 o
  -2   2   4     7902.37     7367.09     87.26 o
   0   2   4     4734.43     4284.39     51.41 o
   2   2   4      613.85      569.20      7.90 o
   4   2   4     5542.00     5876.69     71.99 o
   6   2   4      231.58      215.79      3.36 o
   8   2   4       42.37       47.42      2.98 o
  10   2   4       43.02       45.15      2.48 o
  12   2   4       41.21       44.09      3.01 o
 -15   3   4        0.22        0.59      0.86 o
 -13   3   4      404.40      386.61      8.51 o
 -11   3   4      135.88      142.72      6.13 o
  -9   3   4       41.03       44.27      2.18 o
  -7   3   4       97.29      105.08      2.78 o
  -5   3   4      672.52      690.93      5.84 o
  -3   3   4       54.94       38.09      1.09 o
  -1   3   4       28.48       12.84      0.97 o
   1   3   4      100.48       91.63      1.89 o
   3   3   4      345.42      364.35      4.31 o
   5   3   4      104.64      113.45      1.88 o
   7   3   4       35.35       42.67      2.30 o
   9   3   4      127.04      113.13      4.11 o
  11   3   4       47.80       47.56      3.02 o
  13   3   4       18.78        9.11      1.97 o
 -14   4   4      237.07      229.22      7.32 o
 -12   4   4      466.29      428.55     11.33 o
 -10   4   4       32.63       38.30      3.38 o
  -8   4   4     1572.66     1721.68     41.59 o
  -6   4   4      163.55      157.95      2.27 o
  -4   4   4        1.29        0.87      0.49 o
  -2   4   4     6187.49     6331.04     81.86 o
   0   4   4      991.83     1062.14     10.71 o
   2   4   4      165.61      139.95      2.17 o
   4   4   4     1008.89     1064.62     16.28 o
   6   4   4        9.61       11.21      2.02 o
   8   4   4      172.95      155.01      6.71 o
  10   4   4      132.24      139.26      6.12 o
  12   4   4        0.05        1.71      1.65 o
 -15   5   4        2.81        1.45      1.42 o
 -13   5   4       22.10       25.18      4.88 o
 -11   5   4      207.79      214.23      6.12 o
  -9   5   4      188.26      197.47      6.77 o
  -7   5   4       81.15       72.08      2.91 o
  -5   5   4      168.03      163.56      2.49 o
  -3   5   4      329.18      346.95      4.49 o
  -1   5   4       30.79       34.82      1.52 o
   1   5   4      271.96      278.09      3.52 o
   3   5   4      315.25      299.51      4.34 o
   5   5   4      180.34      176.67      4.19 o
   7   5   4       66.19       68.46      3.79 o
   9   5   4       22.75       24.61      3.31 o
  11   5   4       61.43       73.90      4.11 o
 -14   6   4        0.88        3.60      1.29 o
 -12   6   4      308.11      305.85      8.47 o
 -10   6   4       46.12       51.55      5.49 o
  -8   6   4      166.01      161.41      7.01 o
  -6   6   4       14.93       28.22      6.49 o
  -4   6   4      272.17      258.47      4.44 o
  -2   6   4     1583.53     1865.60     23.84 o
   0   6   4      244.50      243.14      4.62 o
   2   6   4        0.08        0.15      0.68 o
   4   6   4     1609.51     1564.00     26.16 o
   6   6   4        4.68        3.32      1.45 o
   8   6   4       60.62       49.28      3.88 o
  10   6   4       46.67       29.18      2.33 o
 -13   7   4        0.10        3.33      2.86 o
 -11   7   4       96.56      100.30      4.52 o
  -9   7   4       60.42       61.53      3.76 o
  -7   7   4      887.81      901.86     24.45 o
  -5   7   4       17.61       20.78      3.12 o
  -3   7   4      204.28      180.11      5.02 o
  -1   7   4      273.15      264.70      5.52 o
   1   7   4       14.14        8.33      1.57 o
   3   7   4     1250.25     1193.19     31.23 o
   5   7   4       43.22       43.30      4.13 o
   7   7   4      259.52      272.66      8.48 o
   9   7   4        6.97        4.68      2.30 o
 -12   8   4      143.26      130.59     11.12 o
 -10   8   4      401.51      418.29     14.33 o
  -8   8   4     3104.99     3324.00    109.36 o
  -6   8   4     1138.00     1133.21     31.86 o
  -4   8   4      290.94      284.66      7.45 o
  -2   8   4     1282.58     1269.62     24.43 o
   0   8   4      380.92      351.49      9.22 o
   2   8   4     1556.94     1494.48     32.92 o
   4   8   4     1188.21     1231.34     27.08 o
   6   8   4      984.69      972.89     22.95 o
   8   8   4       22.04       27.18      4.29 o
 -11   9   4       62.69       69.08      6.01 o
  -9   9   4       75.43       83.45      7.48 o
  -7   9   4      648.17      688.45     22.99 o
  -5   9   4      247.74      255.47      8.32 o
  -3   9   4      856.10      854.59     23.82 o
  -1   9   4       93.75       97.51      6.27 o
   1   9   4      777.21      771.09     19.01 o
   3   9   4       24.70       28.34      3.11 o
   5   9   4      681.08      703.05     15.84 o
   7   9   4       88.05      107.98      7.36 o
 -10  10   4      149.42      166.74     13.95 o
  -8  10   4       80.90       87.65      5.50 o
  -6  10   4       40.20       42.12      5.27 o
  -4  10   4       39.54       43.57      3.95 o
  -2  10   4      335.37      296.01      9.58 o
   0  10   4       21.22       21.78      5.01 o
   2  10   4        5.94        7.41      3.00 o
   4  10   4       13.63       13.29      2.11 o
   6  10   4        2.96        3.49      2.34 o
  -7  11   4       48.30       75.12     12.09 o
  -5  11   4        0.02        0.36      2.04 o
  -3  11   4        2.61        3.50      2.45 o
  -1  11   4        0.09       18.21      9.64 o
   1  11   4       19.14       17.25      3.32 o
   3  11   4        0.00        0.96      2.03 o
  -2  12   4       79.14       85.96      5.89 o
   0  12   4       10.43       17.58      3.41 o
 -15   1   5       77.17      110.32     12.97 o
 -13   1   5      350.63      365.77     17.43 o
 -11   1   5       22.65       13.95      3.08 o
  -9   1   5     1256.47     1343.84     15.60 o
  -7   1   5       29.98       26.41      0.81 o
  -5   1   5     3308.21     3577.75     35.94 o
  -3   1   5    23687.26    19919.37    348.25 o
  -1   1   5     1243.15     1472.67     12.80 o
   1   1   5      232.62      219.26      2.74 o
   3   1   5        8.13       10.77      1.05 o
   5   1   5      128.38      127.40      2.50 o
   7   1   5       72.38       77.78      3.46 o
   9   1   5     1170.68     1136.06     19.47 o
  11   1   5       45.69       47.06      2.97 o
  13   1   5        1.78        3.25      1.93 o
 -16   2   5        8.09        4.34      1.32 o
 -14   2   5        0.00        0.90      1.41 o
 -12   2   5      229.37      225.37      8.24 o
 -10   2   5      460.69      498.28      8.14 o
  -8   2   5       50.34       44.46      1.47 o
  -6   2   5      572.63      551.29      5.21 o
  -4   2   5     5270.77     5237.04     57.28 o
  -2   2   5      516.53      556.67      5.29 o
   0   2   5     1194.54     1261.45     13.65 o
   2   2   5        8.06        6.47      1.00 o
   4   2   5      585.29      629.32      9.79 o
   6   2   5       11.55       14.51      1.14 o
   8   2   5      701.78      694.53     12.60 o
  10   2   5      176.80      163.97      4.74 o
  12   2   5        1.96        1.64      0.89 o
 -15   3   5      124.73      119.62      5.16 o
 -13   3   5      163.54      175.08     14.05 o
 -11   3   5      243.57      238.24      7.33 o
  -9   3   5      336.05      383.82      6.27 o
  -7   3   5     3800.68     4201.69     51.87 o
  -5   3   5       38.26       43.33      1.02 o
  -3   3   5     7264.47     7223.23     89.78 o
  -1   3   5      122.28      102.10      1.95 o
   1   3   5     1469.35     1500.23     17.13 o
   3   3   5     3112.51     3433.45     38.34 o
   5   3   5     1915.96     1904.12     24.73 o
   7   3   5       47.51       43.44      3.00 o
   9   3   5       24.88       29.20      2.38 o
  11   3   5        0.41        2.33      1.41 o
 -16   4   5       16.15       12.18      3.08 o
 -14   4   5       40.43       50.44      3.37 o
 -12   4   5      173.90      171.66      5.40 o
 -10   4   5      121.87      117.30      4.48 o
  -8   4   5     1451.29     1638.67     37.04 o
  -6   4   5       47.43       46.53      1.37 o
  -4   4   5     3140.54     3328.54     36.67 o
  -2   4   5      125.88      161.99      2.41 o
   0   4   5     4995.47     5054.14     62.02 o
   2   4   5      107.10      111.79      1.95 o
   4   4   5     2749.48     2639.62     32.50 o
   6   4   5       58.59       52.24      3.62 o
   8   4   5      944.29      896.60     21.89 o
  10   4   5       40.61       47.44      4.27 o
  12   4   5      280.38      286.77      7.73 o
 -15   5   5      366.12      425.93     11.85 o
 -13   5   5      242.94      230.66      6.89 o
 -11   5   5      378.04      388.06     10.30 o
  -9   5   5      230.73      220.55      8.08 o
  -7   5   5      187.11      209.08      3.61 o
  -5   5   5      642.62      669.61      7.90 o
  -3   5   5     3402.34     3703.97     53.16 o
  -1   5   5      216.25      250.35      3.95 o
   1   5   5        7.81        9.45      1.01 o
   3   5   5        8.99       10.57      1.01 o
   5   5   5        9.45       10.75      1.61 o
   7   5   5        3.39        5.91      2.56 o
   9   5   5      445.04      392.96     10.13 o
  11   5   5       11.98       21.95      6.50 o
 -14   6   5      165.50      178.39      6.27 o
 -12   6   5        6.34        8.55      2.93 o
 -10   6   5      900.01      906.16     20.05 o
  -8   6   5      373.47      355.90     10.59 o
  -6   6   5        1.78        1.28      1.74 o
  -4   6   5      947.36      923.41     13.81 o
  -2   6   5      111.87      106.65      3.47 o
   0   6   5      458.03      432.63      6.54 o
   2   6   5       84.81       73.14      3.76 o
   4   6   5      569.83      561.16     10.60 o
   6   6   5      306.37      316.21      8.65 o
   8   6   5      325.69      335.66     10.18 o
  10   6   5      101.21      116.61      4.72 o
 -13   7   5      300.59      307.74      8.23 o
 -11   7   5        0.35        0.33      1.17 o
  -9   7   5      142.73      158.03      6.77 o
  -7   7   5      532.34      508.60      9.28 o
  -5   7   5     1693.02     1661.12     30.80 o
  -3   7   5      624.21      643.14     11.91 o
  -1   7   5     2033.77     1901.68     34.88 o
   1   7   5     1259.22     1196.71     21.19 o
   3   7   5    10577.56    10143.54    290.16 o
   5   7   5      466.61      456.39     12.03 o
   7   7   5      687.77      689.27     16.04 o
   9   7   5      625.63      680.40     14.73 o
 -12   8   5       48.34       55.56      6.80 o
 -10   8   5      737.74      791.36     23.05 o
  -8   8   5        0.19       -0.91      1.83 o
  -6   8   5     1188.60     1183.90     25.15 o
  -4   8   5       16.25       10.70      1.83 o
  -2   8   5     2047.34     1919.77     39.23 o
   0   8   5       27.07       23.30      3.51 o
   2   8   5      597.64      557.66     12.05 o
   4   8   5        2.25        2.82      1.62 o
   6   8   5      177.21      183.17      6.02 o
   8   8   5      123.47      122.16      5.43 o
 -11   9   5      562.68      648.95     19.51 o
  -9   9   5       42.72       40.52      6.13 o
  -7   9   5      411.01      420.84     13.94 o
  -5   9   5      150.61      144.69      5.36 o
  -3   9   5     1935.36     1839.06     38.55 o
  -1   9   5       34.50       36.17      3.70 o
   1   9   5      939.30      920.61     27.21 o
   3   9   5      910.00      934.19     41.51 o
   5   9   5      150.53      150.09      6.06 o
   7   9   5        0.75        2.11      2.86 o
 -10  10   5       44.12       43.70      4.96 o
  -8  10   5        1.49        0.58      2.12 o
  -6  10   5       14.46       15.24      2.77 o
  -4  10   5      128.24      113.80      5.63 o
  -2  10   5       24.40       22.19      3.08 o
   0  10   5        6.40        9.22      4.14 o
   2  10   5       95.13       86.04     12.38 o
   4  10   5        3.79        4.45      1.70 o
   6  10   5      150.21      161.64     10.36 o
  -7  11   5       15.57       15.97      5.61 o
  -5  11   5        3.12        3.55      2.80 o
  -3  11   5        9.47        4.37      2.30 o
  -1  11   5       10.64        8.43      4.41 o
   1  11   5      187.08      196.26      8.46 o
   3  11   5      100.16      110.86      6.93 o
 -16   0   6        5.27        5.99      3.21 o
 -14   0   6     4790.30     5072.69    231.72 o
 -12   0   6      359.95      346.37     18.67 o
 -10   0   6      638.18      709.48     12.05 o
  -8   0   6      812.39      817.66     11.72 o
  -6   0   6      907.25      973.86     11.01 o
  -4   0   6      484.50      508.40      7.37 o
  -2   0   6     3526.84     3694.40     52.20 o
   0   0   6     1122.10     1161.21     14.21 o
   2   0   6      392.18      395.01      8.39 o
   4   0   6      424.05      397.13      8.40 o
   6   0   6      391.70      391.01      8.59 o
   8   0   6     5212.97     5062.26    147.13 o
  10   0   6        8.77       10.42      3.23 o
  12   0   6        7.36        4.14      1.77 o
 -17   1   6       59.88       61.17      5.10 o
 -15   1   6        0.12        1.59      2.22 o
 -13   1   6      359.99      378.85     14.90 o
 -11   1   6        0.30        0.92      1.09 o
  -9   1   6     1025.49     1107.07     11.99 o
  -7   1   6      316.78      321.47      3.32 o
  -5   1   6      168.97      215.50      2.52 o
  -3   1   6       49.35       38.04      1.54 o
  -1   1   6     2534.33     2743.42     25.12 o
   1   1   6     1851.56     1807.90     17.93 o
   3   1   6        0.10        0.94      0.55 o
   5   1   6      149.46      134.98      2.69 o
   7   1   6       34.19       37.37      2.70 o
   9   1   6      107.07      109.14      4.67 o
  11   1   6       31.26       33.24      2.20 o
 -16   2   6       59.69       60.24      6.40 o
 -14   2   6      422.18      404.77     10.78 o
 -12   2   6      206.82      232.49      7.79 o
 -10   2   6      234.93      252.36      7.83 o
  -8   2   6     2638.91     2959.52     33.10 o
  -6   2   6      627.55      696.63      6.55 o
  -4   2   6      138.21      132.08      1.83 o
  -2   2   6      836.74      790.87      8.62 o
   0   2   6      453.02      466.86      5.10 o
   2   2   6     5866.32     6280.17     85.08 o
   4   2   6      422.98      450.19      7.18 o
   6   2   6      323.92      357.61      6.29 o
   8   2   6        1.16        3.43      1.57 o
  10   2   6       31.18       27.71      1.97 o
  12   2   6      234.69      248.41      8.08 o
 -15   3   6       21.53       15.24      2.94 o
 -13   3   6       88.74       87.36      5.38 o
 -11   3   6      118.60      133.60      6.01 o
  -9   3   6     1265.42     1193.66     16.46 o
  -7   3   6     1015.88     1163.41     12.47 o
  -5   3   6     2357.05     2533.82     25.95 o
  -3   3   6       65.23      129.49      1.77 o
  -1   3   6     9060.16     8964.88    130.96 o
   1   3   6      732.04      845.63      8.92 o
   3   3   6     2915.26     3009.47     34.47 o
   5   3   6        4.06        1.16      1.10 o
   7   3   6     1790.08     1827.31     33.20 o
   9   3   6        9.14        6.59      2.27 o
  11   3   6      736.13      725.71     15.16 o
 -16   4   6      389.92      390.84     24.57 o
 -14   4   6      258.94      262.59     10.26 o
 -12   4   6     1287.03     1292.83     28.12 o
 -10   4   6       18.93       15.77      2.48 o
  -8   4   6      200.41      187.77      4.68 o
  -6   4   6      213.25      229.35      2.92 o
  -4   4   6      439.15      426.34      4.74 o
  -2   4   6      226.73      249.61      3.86 o
   0   4   6      449.64      467.94      5.12 o
   2   4   6      519.82      525.95      6.24 o
   4   4   6       54.64       55.90      2.29 o
   6   4   6       23.30       25.17      2.76 o
   8   4   6      332.41      279.34      7.21 o
  10   4   6      126.65      129.30      5.36 o
 -15   5   6      306.90      306.36     15.61 o
 -13   5   6       69.85       79.01      3.88 o
 -11   5   6      775.25      754.93     18.46 o
  -9   5   6        0.23       -0.24      1.02 o
  -7   5   6     2623.20     2564.30     39.33 o
  -5   5   6      172.88      174.54      2.95 o
  -3   5   6     1214.54     1111.02     12.68 o
  -1   5   6      537.10      503.84      8.80 o
   1   5   6     2378.79     2188.79     36.43 o
   3   5   6        7.02        5.79      1.39 o
   5   5   6       76.36       71.02      2.94 o
   7   5   6      124.24      124.33      5.62 o
   9   5   6        0.02       -0.22      1.37 o
  11   5   6      106.42      137.17     18.71 o
 -14   6   6      165.08      198.86      6.46 o
 -12   6   6       38.74       39.69      4.09 o
 -10   6   6     1480.15     1473.41     30.64 o
  -8   6   6     1823.54     1756.23     35.16 o
  -6   6   6     3328.96     3126.76     59.61 o
  -4   6   6        5.13       12.48      1.37 o
  -2   6   6     5166.90     5122.28    104.04 o
   0   6   6       18.42       18.74      2.31 o
   2   6   6      328.69      324.68      7.30 o
   4   6   6       25.75       28.05      2.64 o
   6   6   6     1721.31     1776.59     36.81 o
   8   6   6      320.64      288.46      8.66 o
  10   6   6      842.48      944.17     18.40 o
 -13   7   6        2.69        0.81      1.10 o
 -11   7   6       81.17       93.37      7.74 o
  -9   7   6      335.14      348.06     10.09 o
  -7   7   6       18.32       20.15      2.34 o
  -5   7   6      112.84      109.44      4.32 o
  -3   7   6      169.65      176.94      5.46 o
  -1   7   6      232.58      229.75      6.23 o
   1   7   6      135.91      128.62      6.17 o
   3   7   6        5.08        4.49      1.78 o
   5   7   6      420.16      422.01      8.65 o
   7   7   6       74.99       79.63      4.15 o
   9   7   6      129.32      132.94      4.91 o
 -12   8   6        4.60        5.34      3.70 o
 -10   8   6      381.75      446.28     25.93 o
  -8   8   6     2460.23     2593.62     79.43 o
  -6   8   6     1196.48     1211.09     24.66 o
  -4   8   6      232.33      231.88      6.16 o
  -2   8   6     1386.08     1319.83     26.10 o
   0   8   6      446.50      425.06     11.19 o
   2   8   6      116.37      111.23     14.61 o
   4   8   6      583.35      593.80     17.66 o
   6   8   6      565.01      607.89     16.49 o
   8   8   6      379.18      387.23    223.10 o
 -11   9   6      262.57      300.46     12.70 o
  -9   9   6      168.72      183.34      8.78 o
  -7   9   6      470.98      495.94     14.31 o
  -5   9   6      246.55      250.55      7.27 o
  -3   9   6        0.31        2.41      1.37 o
  -1   9   6      162.15      149.42      8.25 o
   1   9   6      181.20      179.75     25.44 o
   3   9   6       33.88       31.69      3.73 o
   5   9   6        3.47        1.48      1.68 o
   7   9   6       16.87        9.59      3.33 o
 -10  10   6        0.45        0.92      2.07 o
  -8  10   6       43.13       46.19      4.14 o
  -6  10   6        2.62        5.12      2.25 o
  -4  10   6       10.20        5.12      1.97 o
  -2  10   6       67.06       52.93      7.76 o
   0  10   6        1.28        0.29      1.72 o
   2  10   6        1.22        0.17      1.68 o
   4  10   6        4.36        4.54      1.87 o
  -7  11   6       42.36       60.57      6.18 o
  -5  11   6       88.79      108.25      8.63 o
  -3  11   6      167.38      206.60      6.63 o
  -1  11   6      155.17      195.41     12.04 o
   1  11   6       48.10       53.01      5.20 o
 -17   1   7      139.58      136.12      7.32 o
 -15   1   7      191.76      201.70      9.92 o
 -13   1   7      349.78      364.78     13.96 o
 -11   1   7      215.93      225.18      4.52 o
  -9   1   7        0.35        0.93      0.64 o
  -7   1   7      366.02      433.18      4.77 o
  -5   1   7       19.76       34.76      1.21 o
  -3   1   7    18512.20    16404.29    266.55 o
  -1   1   7       76.27       80.06      1.60 o
   1   1   7      391.81      456.27      4.48 o
   3   1   7      117.48      112.17      2.34 o
   5   1   7      523.62      566.26     10.26 o
   7   1   7     2804.48     2720.21     51.55 o
   9   1   7      536.35      513.63      9.82 o
  11   1   7       60.86       54.71      2.73 o
 -16   2   7      478.79      491.19     16.33 o
 -14   2   7        4.29        4.08      2.88 o
 -12   2   7      509.76      540.73     12.98 o
 -10   2   7      482.98      500.24      8.95 o
  -8   2   7     2496.83     2789.87     32.38 o
  -6   2   7     1089.30     1253.87     11.42 o
  -4   2   7     6508.38     7029.76     87.23 o
  -2   2   7      116.23      186.68      2.59 o
   0   2   7     1975.58     2134.11     20.14 o
   2   2   7     2311.65     2453.84     31.44 o
   4   2   7     3793.52     3871.90     62.79 o
   6   2   7       15.38       19.92      2.03 o
   8   2   7      186.97      176.82      4.45 o
  10   2   7      156.58      159.49      4.56 o
 -15   3   7       52.27       49.03      3.80 o
 -13   3   7        2.56        4.87      1.61 o
 -11   3   7       66.56       66.43      3.78 o
  -9   3   7     1709.99     1756.49     26.79 o
  -7   3   7        7.59        9.43      1.07 o
  -5   3   7       42.81       36.09      1.06 o
  -3   3   7     1098.16     1077.04     11.75 o
  -1   3   7        5.88        9.93      0.91 o
   1   3   7      632.15      633.14      8.34 o
   3   3   7      617.97      673.56     10.11 o
   5   3   7        2.12        0.82      1.17 o
   7   3   7      207.16      202.21      6.90 o
   9   3   7        0.06        0.16      0.95 o
  11   3   7        4.20        5.39      2.41 o
 -16   4   7        6.42        3.02      1.90 o
 -14   4   7       58.26       62.29      5.38 o
 -12   4   7      159.27      157.92      6.24 o
 -10   4   7      221.65      216.64      5.92 o
  -8   4   7      469.56      501.14      8.15 o
  -6   4   7      230.65      213.20      3.25 o
  -4   4   7     1018.08     1161.01     14.27 o
  -2   4   7       54.02       44.27      1.52 o
   0   4   7      818.13      878.67     12.59 o
   2   4   7       91.42       81.93      2.07 o
   4   4   7       72.05       77.91      2.96 o
   6   4   7        3.53        4.97      1.93 o
   8   4   7        3.07        2.68      1.78 o
  10   4   7       11.10       12.87      2.31 o
 -15   5   7     1156.40     1233.50     30.65 o
 -13   5   7      337.01      343.54      9.40 o
 -11   5   7      524.28      545.97     10.92 o
  -9   5   7      198.95      201.40      5.56 o
  -7   5   7      979.49      980.83     16.25 o
  -5   5   7      101.10       96.59      2.72 o
  -3   5   7      241.14      281.35      4.65 o
  -1   5   7       14.68       12.82      1.81 o
   1   5   7      669.99      630.26     15.50 o
   3   5   7      189.76      181.17      4.29 o
   5   5   7      217.49      207.53      5.44 o
   7   5   7     1675.28     1585.53     29.68 o
   9   5   7       90.63       87.36      3.62 o
 -14   6   7      357.68      368.23      8.02 o
 -12   6   7      263.96      267.99      6.06 o
 -10   6   7      159.12      153.12      7.86 o
  -8   6   7      950.91      902.43     18.29 o
  -6   6   7        6.96        9.32      2.04 o
  -4   6   7     1026.97      919.29     15.31 o
  -2   6   7       11.26       11.61      2.21 o
   0   6   7       57.43       50.17      4.85 o
   2   6   7     2126.38     2035.35     54.83 o
   4   6   7      549.98      551.02      9.97 o
   6   6   7      357.52      389.57     12.48 o
   8   6   7        5.79        6.25      2.53 o
 -13   7   7      422.00      454.40     11.13 o
 -11   7   7     1509.42     1592.18     35.15 o
  -9   7   7     5399.46     5648.10    148.71 o
  -7   7   7     2584.78     2624.12     51.30 o
  -5   7   7      488.95      472.62     11.97 o
  -3   7   7     3979.10     3667.23     74.14 o
  -1   7   7      265.75      237.54      7.51 o
   1   7   7     7860.65     7799.19    242.13 o
   3   7   7      303.63      320.43      9.58 o
   5   7   7     2245.39     2280.86     52.44 o
   7   7   7        0.44        1.02      1.21 o
 -12   8   7       42.40       46.82      3.87 o
 -10   8   7      105.13      109.93      5.68 o
  -8   8   7       98.26      102.45      4.82 o
  -6   8   7      302.64      295.59      7.86 o
  -4   8   7      281.53      269.24      8.64 o
  -2   8   7      205.12      193.07      5.57 o
   0   8   7       22.05       22.66      2.70 o
   2   8   7      207.64      202.68      6.98 o
   4   8   7        0.04        0.58      1.53 o
   6   8   7      267.01      268.91     12.84 o
 -11   9   7       17.55       11.55      4.73 o
  -9   9   7      497.10      537.77     13.50 o
  -7   9   7        2.52        2.61      1.77 o
  -5   9   7       29.33       31.92      2.26 o
  -3   9   7      105.87       86.59      7.34 o
  -1   9   7      155.30      152.42      5.48 o
   1   9   7      119.51      110.97      4.61 o
   3   9   7       41.85       41.04      3.32 o
   5   9   7       10.12        4.68      1.23 o
  -8  10   7       71.35       69.33      5.36 o
  -6  10   7       88.82      107.01      5.41 o
  -4  10   7        4.02        5.15      1.88 o
  -2  10   7      213.86      226.18      9.43 o
   0  10   7      160.93      169.65      7.42 o
   2  10   7        0.90        1.82      2.40 o
   4  10   7       15.99       13.27      2.73 o
  -5  11   7       58.01       77.57      8.38 o
  -3  11   7       62.23       59.42      4.32 o
  -1  11   7       56.82       62.56     12.92 o
   1  11   7       19.98       21.53      3.36 o
 -16   0   8       47.87       31.81      6.62 o
 -14   0   8     1057.81     1185.01     32.51 o
 -12   0   8        0.19        0.77      1.51 o
 -10   0   8      237.76      230.82      7.12 o
  -8   0   8       36.17       42.87      2.21 o
  -6   0   8      235.70      245.20      4.61 o
  -4   0   8    16156.01    14247.58    320.85 o
  -2   0   8     2589.05     2647.16     35.63 o
   0   0   8      410.95      445.27      5.49 o
   2   0   8      131.22      129.31      2.75 o
   4   0   8      147.14      162.03      6.43 o
   6   0   8      648.86      668.71     16.64 o
   8   0   8      883.62      895.66     22.12 o
  10   0   8        6.51        3.34      2.12 o
 -17   1   8        9.66        8.32      2.77 o
 -15   1   8      124.87      130.50      8.77 o
 -13   1   8       51.77       48.75      3.05 o
 -11   1   8        0.07        1.21      1.03 o
  -9   1   8       24.50       25.52      1.42 o
  -7   1   8      548.35      568.53      6.20 o
  -5   1   8      349.36      339.97      3.55 o
  -3   1   8      179.87      187.48      2.90 o
  -1   1   8      236.65      251.75      2.61 o
   1   1   8       42.49       50.41      1.21 o
   3   1   8       11.17        9.90      1.21 o
   5   1   8       65.75       61.44      3.08 o
   7   1   8      390.56      370.04      8.10 o
   9   1   8       52.24       53.15      3.07 o
  11   1   8       46.87       41.47      2.56 o
 -16   2   8        5.78        3.78      4.04 o
 -14   2   8       26.89       27.27      3.64 o
 -12   2   8       14.28       16.05      2.05 o
 -10   2   8     1617.87     1666.63     28.63 o
  -8   2   8      246.85      273.25      4.44 o
  -6   2   8      949.65     1025.59     10.51 o
  -4   2   8      171.96      149.45      1.94 o
  -2   2   8      312.25      341.06      3.86 o
   0   2   8      718.66      867.36      8.84 o
   2   2   8      434.31      490.60      6.95 o
   4   2   8      320.18      365.96      6.78 o
   6   2   8       58.17       51.19      2.64 o
   8   2   8      106.50      112.91      4.72 o
  10   2   8        7.00        6.00      0.99 o
 -15   3   8       15.34        9.29      2.25 o
 -13   3   8      536.42      563.21     11.26 o
 -11   3   8      105.90      105.03      3.71 o
  -9   3   8      724.69      777.04     14.06 o
  -7   3   8        3.71        3.07      0.76 o
  -5   3   8     3210.48     3434.37     39.29 o
  -3   3   8       44.36       44.48      1.51 o
  -1   3   8     3296.42     3477.60     39.44 o
   1   3   8       46.14       42.50      1.62 o
   3   3   8      759.40      804.43     12.57 o
   5   3   8      165.18      168.74      4.27 o
   7   3   8      692.06      697.32     13.17 o
   9   3   8        2.87        0.96      1.00 o
 -16   4   8        4.13        3.01      2.22 o
 -14   4   8      226.40      222.88      6.81 o
 -12   4   8       84.21       79.79      4.23 o
 -10   4   8      550.33      512.25     11.17 o
  -8   4   8       31.82       30.73      2.65 o
  -6   4   8       21.81       22.38      1.20 o
  -4   4   8     2447.90     2312.49     28.07 o
  -2   4   8      843.55      833.91     10.95 o
   0   4   8      178.06      194.76      3.35 o
   2   4   8       39.29       41.15      2.39 o
   4   4   8       17.96       27.72      3.55 o
   6   4   8       43.84       48.71      3.07 o
   8   4   8      226.06      219.43      6.69 o
  10   4   8      206.14      199.50      5.54 o
 -15   5   8       15.94       12.87      2.66 o
 -13   5   8       27.10       31.95      2.65 o
 -11   5   8      131.79      139.45      6.42 o
  -9   5   8      118.94      104.70      4.12 o
  -7   5   8      184.20      174.13      4.24 o
  -5   5   8       43.46       44.05      1.99 o
  -3   5   8      286.84      274.03      6.47 o
  -1   5   8        3.23        4.50      1.57 o
   1   5   8       62.10       68.26      3.24 o
   3   5   8      318.02      327.62      7.20 o
   5   5   8      526.21      531.02      9.78 o
   7   5   8       25.58       25.46      2.08 o
   9   5   8       50.91       52.25      4.25 o
 -14   6   8      240.72      240.24     10.17 o
 -12   6   8      656.74      671.20     14.74 o
 -10   6   8      149.06      159.65      6.03 o
  -8   6   8      631.37      605.68     15.90 o
  -6   6   8       19.56       16.15      2.11 o
  -4   6   8     3016.32     2952.92     60.79 o
  -2   6   8       13.90       14.26      1.91 o
   0   6   8      461.83      412.20     13.67 o
   2   6   8      871.24      831.78     17.54 o
   4   6   8      241.04      235.55      6.22 o
   6   6   8       36.52       32.68      2.76 o
   8   6   8       63.10       81.06      3.57 o
 -13   7   8        0.57       -0.45      1.45 o
 -11   7   8      881.64      921.38     17.98 o
  -9   7   8       29.66       29.11      3.59 o
  -7   7   8     1039.21      999.56     19.67 o
  -5   7   8      229.62      231.94      6.50 o
  -3   7   8     1420.89     1308.24     35.19 o
  -1   7   8      523.97      507.31     14.67 o
   1   7   8     1712.96     1634.70     51.54 o
   3   7   8      171.92      164.98      6.79 o
   5   7   8      300.74      295.22      9.39 o
   7   7   8       94.70       90.54      5.97 o
 -12   8   8        0.81        0.53      0.95 o
 -10   8   8        1.16        1.71      1.44 o
  -8   8   8        1.21        2.49      1.67 o
  -6   8   8     1439.33     1399.53     28.23 o
  -4   8   8      265.76      265.79      7.44 o
  -2   8   8     1312.92     1287.83     30.40 o
   0   8   8      195.41      196.37      8.84 o
   2   8   8     4314.44     4337.36    108.64 o
   4   8   8      203.52      206.67      6.38 o
   6   8   8      247.40      252.28      7.88 o
 -11   9   8      168.17      182.80     15.18 o
  -9   9   8        0.23       -0.08      1.25 o
  -7   9   8       25.92       26.04      2.15 o
  -5   9   8       49.73       49.25      2.56 o
  -3   9   8        0.00        0.18      1.09 o
  -1   9   8       61.20       63.36      3.36 o
   1   9   8      102.36      100.90      5.31 o
   3   9   8        3.99        1.57      1.47 o
   5   9   8      354.49      421.83     16.60 o
  -8  10   8       51.86       58.16      7.35 o
  -6  10   8       59.53       69.06      4.83 o
  -4  10   8      406.37      416.21     15.34 o
  -2  10   8       18.95       21.90      3.35 o
   0  10   8        2.06        2.90      1.96 o
   2  10   8        3.07        2.82      2.08 o
  -5  11   8      289.03      348.05     21.19 o
  -3  11   8       48.85       55.87      5.90 o
  -1  11   8      152.20      152.88     24.78 o
 -17   1   9        0.51        2.14      2.04 o
 -15   1   9      798.95      794.53     17.68 o
 -13   1   9        4.67        4.90      1.60 o
 -11   1   9       34.18       37.81      2.87 o
  -9   1   9       40.15       35.76      2.06 o
  -7   1   9      126.14      107.67      2.08 o
  -5   1   9     4834.96     4948.28     57.26 o
  -3   1   9       83.17       80.08      1.64 o
  -1   1   9        6.92        5.70      0.66 o
   1   1   9      136.99      166.58      2.96 o
   3   1   9       32.02       26.33      1.94 o
   5   1   9       15.90       19.73      1.94 o
   7   1   9      653.81      672.16     13.45 o
   9   1   9       10.69        8.99      1.64 o
 -16   2   9        5.93        4.75      1.56 o
 -14   2   9       41.22       44.60      2.87 o
 -12   2   9      109.36      101.59      3.62 o
 -10   2   9        3.41        5.08      1.47 o
  -8   2   9      131.36      136.96      3.13 o
  -6   2   9     1581.00     1461.70     17.57 o
  -4   2   9      258.56      263.22      3.59 o
  -2   2   9      319.04      258.12      3.48 o
   0   2   9        0.31        0.84      0.64 o
   2   2   9      278.10      258.43      6.59 o
   4   2   9        0.00       -0.20      1.02 o
   6   2   9      260.01      250.89      6.17 o
   8   2   9      113.15      102.22      4.18 o
  10   2   9        5.50        2.87      1.88 o
 -15   3   9        4.07        3.49      1.49 o
 -13   3   9        0.91        0.68      1.24 o
 -11   3   9       10.94       11.29      1.78 o
  -9   3   9      365.93      389.08      8.00 o
  -7   3   9      451.54      452.33      7.33 o
  -5   3   9      240.89      277.84      4.08 o
  -3   3   9      752.91      822.48     10.81 o
  -1   3   9       64.05       45.93      1.44 o
   1   3   9     4123.25     4354.04     73.71 o
   3   3   9       14.70       14.37      1.97 o
   5   3   9      182.89      182.54      4.21 o
   7   3   9      143.13      154.99      4.60 o
   9   3   9       97.46       94.30      3.60 o
 -16   4   9        0.26        0.33      1.15 o
 -14   4   9        5.57        6.96      1.96 o
 -12   4   9       27.65       31.78      2.68 o
 -10   4   9       10.57        9.86      2.44 o
  -8   4   9       10.14       14.90      2.57 o
  -6   4   9      189.30      179.94      3.53 o
  -4   4   9       10.86       19.34      1.16 o
  -2   4   9      158.92      173.69      3.24 o
   0   4   9        0.03        2.67      1.14 o
   2   4   9      120.31      148.57      4.10 o
   4   4   9        1.50        3.64      1.43 o
   6   4   9       36.97       53.34      3.02 o
   8   4   9        0.45        0.76      1.09 o
 -15   5   9      132.24      133.13      9.92 o
 -13   5   9        0.26       -0.10      0.98 o
 -11   5   9        2.21        2.58      1.92 o
  -9   5   9        1.20        0.59      1.80 o
  -7   5   9       18.52       16.58      1.73 o
  -5   5   9     1382.70     1353.52     21.22 o
  -3   5   9      106.82       89.50      3.49 o
  -1   5   9       75.25       71.17      4.37 o
   1   5   9      191.38      181.34      5.11 o
   3   5   9      204.15      204.50      5.55 o
   5   5   9        4.70        6.12      1.63 o
   7   5   9       58.58       43.09      2.85 o
 -14   6   9        1.99        1.94      1.53 o
 -12   6   9        2.25        0.34      1.42 o
 -10   6   9      257.25      255.05      8.50 o
  -8   6   9      503.08      511.51     12.79 o
  -6   6   9       24.94       25.11      2.34 o
  -4   6   9       93.38       93.17      3.24 o
  -2   6   9       46.32       50.84      4.00 o
   0   6   9       94.78       82.84      4.80 o
   2   6   9        2.08        1.67      1.74 o
   4   6   9       18.60       18.10      2.53 o
   6   6   9        0.20        0.59      1.08 o
 -13   7   9       28.10       20.67      2.51 o
 -11   7   9      423.02      409.40     10.37 o
  -9   7   9     1080.98     1098.56     24.05 o
  -7   7   9       85.72       86.91      3.61 o
  -5   7   9       28.29       20.79      2.33 o
  -3   7   9       35.97       42.22      2.68 o
  -1   7   9       84.05       84.60      6.44 o
   1   7   9     2134.91     2019.71     57.75 o
   3   7   9      221.38      218.50      8.55 o
   5   7   9        0.72        0.87      2.04 o
   7   7   9       40.85       39.58      3.93 o
 -12   8   9      117.74      121.25      7.58 o
 -10   8   9        2.33        1.60      1.40 o
  -8   8   9      259.01      254.92      7.73 o
  -6   8   9       15.53       16.42      2.37 o
  -4   8   9      658.17      613.02     13.43 o
  -2   8   9      165.11      175.15     13.80 o
   0   8   9      214.45      201.40     11.37 o
   2   8   9       72.52       95.20     14.31 o
   4   8   9      158.60      167.96      7.22 o
 -11   9   9      119.29      113.27      8.84 o
  -9   9   9       71.36       76.85      4.40 o
  -7   9   9      152.37      150.37      4.91 o
  -5   9   9       75.61       68.86      3.36 o
  -3   9   9      443.10      421.55     11.70 o
  -1   9   9        0.52        1.18      1.31 o
   1   9   9        0.22        0.94      1.45 o
   3   9   9       65.92       76.22      3.64 o
  -8  10   9       50.76       57.60      4.23 o
  -6  10   9       15.76       13.72      1.94 o
  -4  10   9        1.17        2.20      1.31 o
  -2  10   9      249.18      263.91     10.95 o
   0  10   9       40.97       40.17      4.02 o
 -16   0  10      723.98      743.88     27.49 o
 -14   0  10       58.96       50.36      8.62 o
 -12   0  10       33.37       21.01      2.92 o
 -10   0  10       44.36       40.24      3.58 o
  -8   0  10        6.46        5.27      2.19 o
  -6   0  10     2322.62     2318.52     38.59 o
  -4   0  10     1881.61     2160.52     29.70 o
  -2   0  10      449.66      439.38      6.55 o
   0   0  10      195.57      188.08      8.18 o
   2   0  10      163.17      146.83      4.97 o
   4   0  10      111.41      112.48      4.71 o
   6   0  10     1688.92     1669.67     34.29 o
   8   0  10        9.00        7.68      2.12 o
 -15   1  10        0.36        2.32      1.94 o
 -13   1  10       88.79       96.09      3.83 o
 -11   1  10        4.06        3.80      1.49 o
  -9   1  10        0.14        2.26      1.16 o
  -7   1  10       50.57       53.59      2.03 o
  -5   1  10      138.04      130.85      2.00 o
  -3   1  10      367.20      363.58      4.24 o
  -1   1  10       97.47      105.65      2.44 o
   1   1  10        1.61        3.15      1.22 o
   3   1  10       50.44       52.18      3.21 o
   5   1  10       52.64       50.78      2.62 o
   7   1  10        4.88        5.41      1.40 o
   9   1  10       20.23       14.32      1.57 o
 -16   2  10      361.75      371.92      8.57 o
 -14   2  10        7.71        8.62      2.12 o
 -12   2  10      137.00      153.07      5.05 o
 -10   2  10      589.02      583.85     11.10 o
  -8   2  10       99.63      103.71      3.25 o
  -6   2  10      102.52       90.28      4.02 o
  -4   2  10        0.00        0.49      0.87 o
  -2   2  10       10.97       11.99      1.09 o
   0   2  10     1107.27     1148.01     16.75 o
   2   2  10        0.03        1.39      1.12 o
   4   2  10       18.96       23.48      2.55 o
   6   2  10      195.72      207.44      4.78 o
   8   2  10        0.42        0.89      0.94 o
 -15   3  10        7.34        5.04      1.30 o
 -13   3  10       67.31       62.03      2.84 o
 -11   3  10       71.56       54.11      2.99 o
  -9   3  10      172.61      163.04      6.41 o
  -7   3  10        0.01        1.34      1.30 o
  -5   3  10       19.02       14.93      1.52 o
  -3   3  10      143.96      146.90      3.70 o
  -1   3  10       50.85       54.72      2.46 o
   1   3  10       20.42       18.91      1.93 o
   3   3  10       24.53       31.21      2.35 o
   5   3  10        3.11        3.49      1.28 o
   7   3  10        2.12        1.57      1.01 o
 -16   4  10      182.30      190.92      6.56 o
 -14   4  10       15.88       19.25      2.71 o
 -12   4  10        1.88        1.96      1.61 o
 -10   4  10      296.89      292.82      8.30 o
  -8   4  10        7.30        7.65      2.50 o
  -6   4  10      310.37      298.53      6.33 o
  -4   4  10      436.02      432.41      9.35 o
  -2   4  10       67.35       70.95      2.58 o
   0   4  10      432.52      443.86      7.49 o
   2   4  10       82.02       76.41      3.20 o
   4   4  10        0.00        1.81      1.23 o
   6   4  10      241.44      217.18      6.41 o
   8   4  10       31.14       30.17      3.92 o
 -15   5  10       33.38       30.98      3.04 o
 -13   5  10        0.23       -1.56      1.68 o
 -11   5  10      203.04      218.39      6.86 o
  -9   5  10       42.12       46.62      4.00 o
  -7   5  10       91.64       99.07      4.95 o
  -5   5  10        1.16        2.54      1.22 o
  -3   5  10      720.88      699.03     18.14 o
  -1   5  10      165.60      158.66      5.20 o
   1   5  10       51.22       53.86      2.70 o
   3   5  10        8.15        7.66      1.97 o
   5   5  10      207.80      203.65      5.01 o
   7   5  10        0.34        1.00      0.89 o
 -14   6  10        0.84       -0.22      1.56 o
 -12   6  10       30.72       31.49      2.42 o
 -10   6  10      699.47      680.61     15.42 o
  -8   6  10       92.21       86.40      5.11 o
  -6   6  10       24.49       19.73      2.30 o
  -4   6  10      310.81      298.03      7.51 o
  -2   6  10        6.40        7.22      2.49 o
   0   6  10      286.95      288.99      9.16 o
   2   6  10        2.74        5.58      2.80 o
   4   6  10       72.97       79.22      3.82 o
   6   6  10      222.21      205.36      9.95 o
 -13   7  10        1.79        2.03      1.70 o
 -11   7  10      318.73      315.99      9.14 o
  -9   7  10        6.55        7.83      2.16 o
  -7   7  10       63.35       53.14      3.30 o
  -5   7  10        0.71        1.48      1.48 o
  -3   7  10        8.54        8.01      2.51 o
  -1   7  10        4.14        5.74      3.03 o
   1   7  10      159.57      172.07      6.56 o
   3   7  10       18.92       15.67      2.63 o
   5   7  10        8.36        6.71      2.50 o
 -12   8  10        0.08       -1.30      2.65 o
 -10   8  10      723.21      714.62     17.39 o
  -8   8  10        6.33        5.77      2.02 o
  -6   8  10       37.98       38.26      2.92 o
  -4   8  10       59.72       59.92      4.26 o
  -2   8  10       45.17       54.37      3.88 o
   0   8  10     1869.56     1898.47     48.52 o
   2   8  10       76.24       76.50      3.59 o
   4   8  10       71.15       60.52      5.46 o
  -9   9  10       23.32       17.12      2.42 o
  -7   9  10      228.47      234.15      8.40 o
  -5   9  10       40.10       42.02      2.64 o
  -3   9  10       14.96       15.35      2.54 o
  -1   9  10       87.96       88.22      4.14 o
   1   9  10      131.55      164.77     11.59 o
  -6  10  10       68.64       69.61      6.35 o
  -4  10  10       91.56       93.53      8.18 o
  -2  10  10        1.82        1.49      1.93 o
 -15   1  11       97.94      101.07      3.68 o
 -13   1  11       61.97       56.88      3.22 o
 -11   1  11       35.33       32.97      2.38 o
  -9   1  11      214.17      198.88      5.25 o
  -7   1  11       43.55       34.98      2.21 o
  -5   1  11     6241.90     6238.90    115.97 o
  -3   1  11      106.81       98.62      3.26 o
  -1   1  11      311.83      327.25      6.67 o
   1   1  11        7.76       10.60      2.76 o
   3   1  11      501.81      543.63     10.61 o
   5   1  11      973.49      957.06     15.95 o
   7   1  11      398.92      398.42      8.58 o
 -16   2  11      583.68      620.34     12.21 o
 -14   2  11        2.81        2.23      1.66 o
 -12   2  11      529.19      501.19     10.83 o
 -10   2  11       30.74       38.04      2.75 o
  -8   2  11      818.09      714.21     12.44 o
  -6   2  11       84.14       96.25      3.52 o
  -4   2  11     1387.48     1325.66     20.56 o
  -2   2  11       36.77       41.59      2.54 o
   0   2  11       43.62       49.06      2.88 o
   2   2  11      194.92      200.66      6.08 o
   4   2  11      265.39      274.25      6.59 o
   6   2  11       33.58       36.50      2.47 o
   8   2  11        0.10        0.95      1.24 o
 -15   3  11        4.33        4.11      1.26 o
 -13   3  11      456.74      474.57      9.43 o
 -11   3  11      710.81      670.37     13.51 o
  -9   3  11      710.73      666.72     15.30 o
  -7   3  11        0.04        0.11      1.09 o
  -5   3  11       35.33       35.93      2.27 o
  -3   3  11        0.99        5.16      1.54 o
  -1   3  11        0.29        1.29      1.27 o
   1   3  11      378.27      423.10      8.01 o
   3   3  11       40.74       39.68      2.49 o
   5   3  11      166.25      181.58      4.30 o
   7   3  11       22.53       17.69      2.49 o
 -14   4  11      230.85      232.13      7.31 o
 -12   4  11       27.03       28.50      2.97 o
 -10   4  11      202.75      190.94      7.02 o
  -8   4  11       17.76       20.89      3.61 o
  -6   4  11      201.58      224.05      7.34 o
  -4   4  11       16.86       21.60      1.98 o
  -2   4  11       67.13       76.42      3.42 o
   0   4  11      129.86      125.99      3.74 o
   2   4  11       20.48       25.13      1.98 o
   4   4  11       95.09       98.01      3.49 o
   6   4  11       57.67       63.85      2.62 o
 -15   5  11       10.38        8.49      2.07 o
 -13   5  11      154.59      144.93      5.65 o
 -11   5  11       85.16       91.63      4.43 o
  -9   5  11      195.62      168.86      6.10 o
  -7   5  11      115.89      107.34      5.45 o
  -5   5  11     1772.39     1649.53     44.99 o
  -3   5  11      161.88      133.11      5.84 o
  -1   5  11       45.79       37.69      2.95 o
   1   5  11      205.32      194.77      6.44 o
   3   5  11       22.23       19.20      2.17 o
   5   5  11      773.65      788.14     13.80 o
 -14   6  11      147.69      155.36      5.80 o
 -12   6  11      110.65      110.73      4.27 o
 -10   6  11      341.76      322.39      9.23 o
  -8   6  11      238.70      217.03      8.63 o
  -6   6  11      180.64      149.55      5.93 o
  -4   6  11      205.27      171.43      7.55 o
  -2   6  11        1.40       -0.14      1.85 o
   0   6  11      997.93      961.08     22.15 o
   2   6  11      202.27      211.91      8.23 o
   4   6  11       76.68       77.20      4.10 o
 -13   7  11       56.19       63.50      4.20 o
 -11   7  11     2011.36     2014.26     43.24 o
  -9   7  11       64.43       63.46      3.92 o
  -7   7  11       90.11       76.83      4.10 o
  -5   7  11        9.88        6.32      1.57 o
  -3   7  11       55.23       45.68      4.64 o
  -1   7  11      613.49      626.51     16.32 o
   1   7  11      211.55      227.21      8.74 o
   3   7  11       10.06        7.98      2.17 o
 -10   8  11       15.56       10.78      1.84 o
  -8   8  11       67.83       78.46      9.75 o
  -6   8  11        0.42        1.51      1.28 o
  -4   8  11        2.92        3.83      2.04 o
  -2   8  11       29.15       36.02      3.70 o
   0   8  11        6.04        7.29      1.88 o
   2   8  11       14.24       10.76      2.36 o
  -9   9  11        1.96        0.79      1.59 o
  -7   9  11       97.49      115.26      9.11 o
  -5   9  11       32.44       24.13      2.53 o
  -3   9  11      126.74      150.55      5.25 o
  -1   9  11      133.13      161.55      7.11 o
   1   9  11        6.75        5.17      2.16 o
 -16   0  12       51.80       58.34      9.08 o
 -14   0  12      172.20      176.73      7.24 o
 -12   0  12     1028.67     1040.64     28.64 o
 -10   0  12      142.47      143.39      8.61 o
  -8   0  12     2897.92     2877.61    140.33 o
  -6   0  12     5125.10     4932.33    124.21 o
  -4   0  12     3279.40     3157.45     81.50 o
  -2   0  12      244.38      248.42     10.24 o
   0   0  12     3459.67     3500.12    101.57 o
   2   0  12      401.73      440.07     17.17 o
   4   0  12     4218.65     4384.38    120.78 o
   6   0  12     1234.60     1222.27     22.30 o
 -15   1  12      169.00      170.21      5.05 o
 -13   1  12     1392.11     1410.54     25.38 o
 -11   1  12      277.71      261.60      5.94 o
  -9   1  12     1748.31     1646.50     30.86 o
  -7   1  12        5.75        7.23      2.69 o
  -5   1  12     2307.10     2279.83     37.27 o
  -3   1  12       99.68      102.01      3.56 o
  -1   1  12     1461.67     1510.45     28.08 o
   1   1  12       47.47       53.41      3.70 o
   3   1  12      128.85      136.89      5.26 o
   5   1  12      348.54      346.90      7.17 o
   7   1  12       67.27       70.03      4.12 o
 -16   2  12        9.16        6.89      2.32 o
 -14   2  12      850.91      896.85     19.50 o
 -12   2  12      411.53      405.20      9.64 o
 -10   2  12     1778.28     1697.43     38.22 o
  -8   2  12       24.40       31.81      2.56 o
  -6   2  12      379.14      337.59      6.82 o
  -4   2  12        9.33       11.32      1.81 o
  -2   2  12     1135.06     1133.39     18.18 o
   0   2  12      422.65      474.86      9.48 o
   2   2  12      336.56      341.63      8.71 o
   4   2  12       73.30       70.42      3.63 o
   6   2  12       71.92       65.16      2.64 o
 -15   3  12        6.51        5.79      1.91 o
 -13   3  12       54.45       57.76      4.10 o
 -11   3  12       13.80       12.57      2.03 o
  -9   3  12        0.51        0.16      1.93 o
  -7   3  12        0.00        2.23      1.76 o
  -5   3  12        7.85        8.93      1.53 o
  -3   3  12       20.26       16.19      2.10 o
  -1   3  12        8.43        9.85      2.04 o
   1   3  12      145.52      136.65      4.79 o
   3   3  12       37.10       39.03      2.35 o
   5   3  12        3.28        3.75      1.19 o
 -14   4  12       47.92       46.14      3.43 o
 -12   4  12      259.55      256.73      7.73 o
 -10   4  12       60.76       44.17      4.80 o
  -8   4  12       34.21       31.63      3.71 o
  -6   4  12      959.94      844.18     18.80 o
  -4   4  12      117.63      118.86      4.25 o
  -2   4  12        0.01        1.84      1.28 o
   0   4  12       90.19       95.24      3.65 o
   2   4  12        6.79        7.62      1.44 o
   4   4  12        7.59        9.44      1.67 o
   6   4  12       71.89       66.05      3.06 o
 -13   5  12      144.01      155.23      5.59 o
 -11   5  12        4.99        5.26      1.84 o
  -9   5  12       21.55       22.60      2.64 o
  -7   5  12      149.20      108.38      7.56 o
  -5   5  12       46.59       43.17      2.57 o
  -3   5  12      150.91      103.72      5.46 o
  -1   5  12      117.75      125.03      5.39 o
   1   5  12       10.35        1.79      1.35 o
   3   5  12        0.40        1.22      1.23 o
   5   5  12       58.04       56.79      3.13 o
 -12   6  12       10.12        7.28      1.55 o
 -10   6  12      442.17      427.95     11.74 o
  -8   6  12      174.41      131.96     13.70 o
  -6   6  12        2.91        2.51      2.24 o
  -4   6  12      237.73      191.67      6.97 o
  -2   6  12      395.69      406.42     10.82 o
   0   6  12     1112.05     1069.95     24.06 o
   2   6  12      120.05      127.63      5.48 o
   4   6  12        3.24        3.93      1.47 o
 -11   7  12        0.01        0.71      1.49 o
  -9   7  12       31.66       22.30      2.60 o
  -7   7  12      106.38       86.22      4.23 o
  -5   7  12       20.69       11.18      3.05 o
  -3   7  12      144.74      132.17      6.01 o
  -1   7  12       14.31       20.37      2.74 o
   1   7  12       29.06       19.31      2.71 o
   3   7  12       10.29        7.38      1.91 o
 -10   8  12       20.18       14.82      3.40 o
  -8   8  12      119.67      136.67      6.35 o
  -6   8  12       93.13      106.25      4.30 o
  -4   8  12       74.53       88.09      6.12 o
  -2   8  12        2.33        5.04      1.92 o
   0   8  12     1111.93     1284.32     27.54 o
  -7   9  12       97.40      114.34      5.42 o
  -5   9  12        5.21        4.00      2.00 o
  -3   9  12       77.23       95.30      3.82 o
  -1   9  12       26.43       11.04      2.43 o
 -15   1  13       19.15       11.97      1.77 o
 -13   1  13      766.05      804.28     14.77 o
 -11   1  13       98.80       88.48      3.26 o
  -9   1  13     1930.65     1846.42     40.54 o
  -7   1  13     1070.44     1020.67     18.14 o
  -5   1  13     2513.11     2498.87     43.63 o
  -3   1  13        1.69        2.16      1.39 o
  -1   1  13     4209.57     4388.60     92.33 o
   1   1  13        0.54        0.89      1.43 o
   3   1  13     1291.68     1348.88     23.74 o
   5   1  13      360.66      354.78      6.84 o
 -14   2  13      184.45      192.92      6.06 o
 -12   2  13      135.72      156.34     14.00 o
 -10   2  13      970.57      981.90     24.87 o
  -8   2  13      533.60      498.25      9.95 o
  -6   2  13      405.43      410.79      7.84 o
  -4   2  13        4.12       12.38      3.54 o
  -2   2  13      460.49      468.37      9.51 o
   0   2  13       18.76       22.79      2.74 o
   2   2  13       94.18      100.57      4.20 o
   4   2  13       28.88       25.74      2.46 o
 -15   3  13      304.92      332.39      9.32 o
 -13   3  13       23.40       19.50      2.54 o
 -11   3  13       53.60       46.71      2.87 o
  -9   3  13       58.83       53.55      3.75 o
  -7   3  13      105.29       82.01      4.36 o
  -5   3  13      112.50      100.29      3.21 o
  -3   3  13      135.32      137.09      5.15 o
  -1   3  13      141.51      150.15      4.81 o
   1   3  13        1.42        1.05      1.08 o
   3   3  13       70.53       67.90      3.04 o
   5   3  13        4.35        4.49      1.44 o
 -14   4  13      220.84      231.21      7.35 o
 -12   4  13      140.61      148.37      5.41 o
 -10   4  13      825.62      759.33     21.40 o
  -8   4  13      327.74      303.12      9.51 o
  -6   4  13     1394.36     1250.28     21.54 o
  -4   4  13      737.46      658.65     38.94 o
  -2   4  13     1279.63     1237.05     21.13 o
   0   4  13      741.27      712.52     13.03 o
   2   4  13      625.24      633.98     13.29 o
   4   4  13      549.59      559.33     12.27 o
 -13   5  13      119.19      116.85      4.52 o
 -11   5  13       75.04       69.08      3.49 o
  -9   5  13      215.78      194.72      6.15 o
  -7   5  13      865.20      815.02     16.88 o
  -5   5  13      393.70      349.98     20.02 o
  -3   5  13       39.29       37.89      3.95 o
  -1   5  13      141.57      122.40      9.48 o
   1   5  13       10.69        7.80      1.63 o
   3   5  13      239.53      241.92      4.93 o
 -12   6  13      160.68      154.65      5.76 o
 -10   6  13       19.47       24.58      3.46 o
  -8   6  13        1.49        4.28      2.22 o
  -6   6  13        1.39        1.25      1.76 o
  -4   6  13        3.20        1.09      1.51 o
  -2   6  13        1.25       -0.30      1.71 o
   0   6  13        9.31       10.67      1.98 o
   2   6  13        3.74        3.11      1.76 o
 -11   7  13      255.05      296.69      7.86 o
  -9   7  13       10.90        9.16      1.94 o
  -7   7  13       43.85       41.62      3.02 o
  -5   7  13        0.06        0.51      1.61 o
  -3   7  13        0.54        2.20      2.02 o
  -1   7  13     1194.80     1291.68     26.34 o
   1   7  13        0.34       -0.13      1.40 o
  -8   8  13       13.02       14.31      2.23 o
  -6   8  13        1.37       -1.12      1.78 o
  -4   8  13       77.39       88.62     13.88 o
  -2   8  13       67.91       70.92      7.07 o
 -14   0  14      645.60      663.67     18.79 o
 -12   0  14      419.80      436.99     12.62 o
 -10   0  14     1928.35     1925.25     60.18 o
  -8   0  14     2568.85     2429.35     95.92 o
  -6   0  14     7673.92     7894.50    284.95 o
  -4   0  14      810.82      805.27     22.10 o
  -2   0  14     2920.77     3134.40     91.31 o
   0   0  14      136.02      137.24     13.84 o
   2   0  14     2430.75     2591.98     72.39 o
   4   0  14     1000.04     1034.75     31.12 o
 -15   1  14       77.71       80.51      2.99 o
 -13   1  14       36.81       34.82      2.36 o
 -11   1  14      145.72      137.41      5.32 o
  -9   1  14       41.54       45.42      3.15 o
  -7   1  14      497.59      504.82     10.39 o
  -5   1  14       68.78       65.37      3.38 o
  -3   1  14      171.46      175.23      5.41 o
  -1   1  14      606.01      629.86     12.15 o
   1   1  14      224.09      239.24      7.54 o
   3   1  14      427.22      430.17      8.77 o
 -14   2  14       74.27       71.79      3.77 o
 -12   2  14      192.93      187.09      6.91 o
 -10   2  14       40.98       37.00      3.56 o
  -8   2  14      109.19       97.18      3.46 o
  -6   2  14       68.39       69.69      2.84 o
  -4   2  14      116.66      113.73      4.05 o
  -2   2  14      353.81      369.18      9.00 o
   0   2  14      239.51      239.15      6.86 o
   2   2  14        1.30        0.83      1.30 o
   4   2  14       23.24       17.12      1.64 o
 -13   3  14      131.81      122.50      4.59 o
 -11   3  14      141.06      134.31      4.46 o
  -9   3  14       59.15       52.07      3.56 o
  -7   3  14       45.35       38.03      2.70 o
  -5   3  14      166.42      171.80      5.05 o
  -3   3  14      140.80      137.27      4.75 o
  -1   3  14       24.30       29.83      2.87 o
   1   3  14       10.26        8.88      1.81 o
   3   3  14       35.47       36.09      2.59 o
 -14   4  14       43.99       40.47      3.21 o
 -12   4  14      252.12      253.25      6.85 o
 -10   4  14       28.24       20.22      3.26 o
  -8   4  14      299.75      291.11      9.58 o
  -6   4  14      133.26      143.91      4.39 o
  -4   4  14       84.12       87.44      3.96 o
  -2   4  14      131.02      139.11      4.21 o
   0   4  14       19.80       23.10      2.35 o
   2   4  14        3.61        2.74      1.01 o
 -13   5  14        9.32        8.91      2.09 o
 -11   5  14      108.22       85.84      3.72 o
  -9   5  14       11.79       12.10      2.05 o
  -7   5  14      256.41      208.83      6.56 o
  -5   5  14        0.06        1.41      1.27 o
  -3   5  14      125.19       98.27      5.69 o
  -1   5  14      129.79      123.40      5.64 o
   1   5  14      318.25      309.33      7.52 o
 -12   6  14      402.04      417.78     10.45 o
 -10   6  14       39.29       34.19      3.96 o
  -8   6  14       10.41       12.36      2.57 o
  -6   6  14       34.51       27.31      2.75 o
  -4   6  14        0.01        0.94      1.54 o
  -2   6  14     1084.19     1134.05     27.68 o
   0   6  14       23.25       22.03      5.85 o
  -9   7  14       58.83       75.82      3.47 o
  -7   7  14       24.10       17.14      2.06 o
  -5   7  14       41.72       51.35      4.04 o
  -3   7  14       24.26       23.90      3.45 o
  -1   7  14        0.89        1.05      1.77 o
  -6   8  14        0.12        0.81      1.28 o
  -4   8  14       32.88       38.69      3.47 o
 -13   1  15      266.91      275.70      6.78 o
 -11   1  15        2.97        6.04      1.66 o
  -9   1  15       69.75       93.96      3.99 o
  -7   1  15      837.25      812.80     25.08 o
  -5   1  15      133.96      147.92      4.86 o
  -3   1  15      119.03      123.36      6.43 o
  -1   1  15      131.68      154.11      5.25 o
   1   1  15       40.45       43.80      3.09 o
   3   1  15     1007.83     1083.58     17.90 o
 -14   2  15        6.75        4.21      2.37 o
 -12   2  15       64.85       73.49      3.80 o
 -10   2  15       26.87       31.40      3.11 o
  -8   2  15       20.14       23.56      2.53 o
  -6   2  15      157.44      169.54      3.93 o
  -4   2  15       28.00       34.20      2.70 o
  -2   2  15       53.92       61.24      4.36 o
   0   2  15        5.56        7.11      1.67 o
   2   2  15      311.06      331.15      6.49 o
 -13   3  15      478.35      522.52     10.15 o
 -11   3  15       53.51       52.00      2.64 o
  -9   3  15       80.76       86.76      3.95 o
  -7   3  15      144.04      140.93      3.76 o
  -5   3  15       59.39       63.13      3.81 o
  -3   3  15      101.34      101.52      3.40 o
  -1   3  15        8.78        8.35      1.87 o
   1   3  15        3.86        4.33      1.83 o
 -12   4  15       17.55        9.42      1.87 o
 -10   4  15        7.83        6.72      1.83 o
  -8   4  15       65.68       57.22      3.39 o
  -6   4  15        0.18       -0.22      1.09 o
  -4   4  15       65.77       63.05      3.29 o
  -2   4  15        0.02        0.95      0.97 o
   0   4  15        8.06        5.47      1.03 o
 -11   5  15       91.17       72.86      3.80 o
  -9   5  15        3.70        6.05      1.69 o
  -7   5  15      876.87      808.49     18.26 o
  -5   5  15       31.00       29.40      2.17 o
  -3   5  15      111.10       98.82      4.28 o
  -1   5  15       50.81       53.33      2.73 o
 -10   6  15       55.66       56.42      3.21 o
  -8   6  15       30.99       24.18      2.64 o
  -6   6  15       76.13       65.77      3.46 o
  -4   6  15      117.41      118.63      5.42 o
  -2   6  15      367.92      406.26     10.68 o
  -7   7  15       20.04       11.99      6.82 o
  -5   7  15       12.72        6.02      3.04 o
 -14   0  16      131.60      153.07      9.82 o
 -12   0  16       15.43       13.85      4.46 o
 -10   0  16       95.34      127.56      9.59 o
  -8   0  16     1013.56      935.31     27.78 o
  -6   0  16       96.49      105.97      5.67 o
  -4   0  16       70.01       80.87      6.16 o
  -2   0  16       27.59       33.02      3.91 o
   0   0  16       28.75       21.46      3.93 o
 -13   1  16       39.30       44.91      2.90 o
 -11   1  16        6.57        4.13      1.22 o
  -9   1  16      209.37      208.89      6.89 o
  -7   1  16        6.85        1.91      3.18 o
  -5   1  16      162.12      164.20      5.39 o
  -3   1  16        5.11        4.58      2.17 o
  -1   1  16       40.10       41.63      3.28 o
   1   1  16        1.83        2.83      1.60 o
 -12   2  16        0.51        0.60      1.41 o
 -10   2  16       38.98       36.65      3.43 o
  -8   2  16      299.45      305.85      6.52 o
  -6   2  16       61.47       63.33      3.06 o
  -4   2  16        3.96        5.28      1.68 o
  -2   2  16      376.64      387.06      8.24 o
   0   2  16        8.80        8.83      2.06 o
 -13   3  16       10.48        8.69      1.91 o
 -11   3  16        0.36        0.90      1.20 o
  -9   3  16        0.04        1.30      1.19 o
  -7   3  16        6.34        3.80      1.30 o
  -5   3  16        0.25       -0.25      0.85 o
  -3   3  16        5.96        6.50      1.61 o
  -1   3  16        7.01        5.21      1.45 o
 -12   4  16        0.28        0.48      1.23 o
 -10   4  16        0.00        0.98      1.13 o
  -8   4  16      166.73      183.91      4.45 o
  -6   4  16        4.82        2.44      1.07 o
  -4   4  16        1.96        0.98      1.07 o
  -2   4  16      134.83      134.62      3.66 o
   0   4  16        0.11        0.51      2.30 o
 -11   5  16       22.17       16.60      3.05 o
  -9   5  16        9.81        5.00      1.59 o
  -7   5  16       20.81       10.74      1.42 o
  -5   5  16        1.48        1.25      1.80 o
  -3   5  16        0.82       -0.32      1.05 o
  -8   6  16      130.35      156.73      7.60 o
  -6   6  16        0.17        0.68      1.44 o
  -4   6  16       24.21       12.86      2.65 o
 -11   1  17       57.40       62.97      3.26 o
  -9   1  17      321.88      292.85     10.09 o
  -7   1  17        1.68        4.16      1.47 o
  -5   1  17        5.40        6.33      1.52 o
  -3   1  17      206.71      228.81      6.30 o
  -1   1  17        8.82        8.02      1.88 o
 -12   2  17        0.14       -0.68      1.18 o
 -10   2  17        3.43        2.71      1.32 o
  -8   2  17       50.73       56.18      3.02 o
  -6   2  17       80.02       90.59      3.72 o
  -4   2  17       19.45       15.57      2.05 o
  -2   2  17       54.80       62.92      3.21 o
 -11   3  17        3.60        0.93      1.99 o
  -9   3  17      219.32      222.62      4.72 o
  -7   3  17       10.43       10.07      1.28 o
  -5   3  17      168.06      160.90      4.18 o
  -3   3  17      307.48      350.89      7.82 o
 -10   4  17       46.54       51.47      3.84 o
  -8   4  17        3.32        5.87      1.37 o
  -6   4  17       51.70       50.94      4.09 o
  -4   4  17       15.62       21.82      2.90 o
 -10   0  18      642.07      675.39     24.11 o
  -8   0  18      445.17      410.15     18.21 o
  -6   0  18       65.81       73.97      4.59 o
  -4   0  18       18.80       28.92      7.21 o
  -9   1  18        4.43        4.19      1.35 o
  -7   1  18       41.16       56.21      3.78 o
  -5   1  18       13.98       11.16      2.11 o
  -8   2  18       18.40        8.24      2.66 o
  -6   2  18      240.26      310.75      8.08 o
  -4   2  18       85.56       79.12      3.88 o
  -7   3  18       10.49       54.79     33.84 o
 
